# Supplementary material for: Unraveling the immunological landscape in acute pancreatitis progression to sepsis: insights from a Mendelian randomization study on immune cell traits
Source: Front Immunol. 2024 Mar 27;15:1374787. doi: 10.3389/fimmu.2024.1374787 (PMC11004341; doi:10.3389/fimmu.2024.1374787)
Supplement: Supplementary file 4 [file Table_2.xlsx]

## Sheet: Sheet1
Supplement Table S2 Detailed SNPs as instrumental variables to exposure
Exposure	SNP	effect_allele.exposure	other_allele.exposure	effect_allele.outcome	other_allele.outcome	beta.exposure	beta.outcome	eaf.exposure	eaf.outcome	remove	palindromic	ambiguous	id.outcome	se.outcome	pval.outcome	outcome	mr_keep.outcome	pval_origin.outcome	data_source.outcome	se.exposure	pval.exposure	exposure	mr_keep.exposure	pval_origin.exposure	id.exposure	data_source.exposure	samplesize.exposure	action	SNP_index	mr_keep	samplesize.outcome	R2	f	meanf
AP on sepsis	rs10199055	A	T	A	T	-0.208025	-0.00999925	0.9736	0.972965	FALSE	TRUE	FALSE	Skvuc9	0.11018	0.927688	outcome	TRUE	reported	textfile	0.047029	9.719e-06	exposure	TRUE	reported	AZCwNo	textfile	833309	2	1	TRUE	NA	2.34791e-05	19.5658	20.6165
	rs10218978	A	G	A	G	0.0692785	-0.0613288	0.7445	0.779956	FALSE	FALSE	FALSE	Skvuc9	0.0439166	0.162569	outcome	TRUE	reported	textfile	0.0162201	1.945e-05	exposure	TRUE	reported	AZCwNo	textfile	833309	2	1	TRUE	NA	2.18914e-05	18.2427	20.6165
	rs1025003	A	G	A	G	0.0681277	-0.0160194	0.2687	0.251873	FALSE	FALSE	FALSE	Skvuc9	0.041265	0.697862	outcome	TRUE	reported	textfile	0.0156435	1.331e-05	exposure	TRUE	reported	AZCwNo	textfile	833309	2	1	TRUE	NA	2.27595e-05	18.9661	20.6165
	rs10740878	A	C	A	C	0.068335	-0.0295251	0.2542	0.260439	FALSE	FALSE	FALSE	Skvuc9	0.0410932	0.472455	outcome	TRUE	reported	textfile	0.0163312	2.86e-05	exposure	TRUE	reported	AZCwNo	textfile	833309	2	1	TRUE	NA	2.10104e-05	17.5085	20.6165
	rs10794306	T	G	T	G	-0.0638576	-0.052612	0.6037	0.607998	FALSE	FALSE	FALSE	Skvuc9	0.0369014	0.153942	outcome	TRUE	reported	textfile	0.0144984	1.06e-05	exposure	TRUE	reported	AZCwNo	textfile	833309	2	1	TRUE	NA	2.32792e-05	19.3992	20.6165
	rs10898145	A	C	A	C	0.168349	0.103871	0.9631	0.955699	FALSE	FALSE	FALSE	Skvuc9	0.0871327	0.233223	outcome	TRUE	reported	textfile	0.0384029	1.166e-05	exposure	TRUE	reported	AZCwNo	textfile	833309	2	1	TRUE	NA	2.3061e-05	19.2173	20.6165
	rs111772003	C	G	C	G	0.172667	-0.0513089	0.0324	0.0430172	FALSE	TRUE	FALSE	Skvuc9	0.0887667	0.563251	outcome	TRUE	reported	textfile	0.0416112	3.331e-05	exposure	TRUE	reported	AZCwNo	textfile	833309	2	1	TRUE	NA	2.06626e-05	17.2186	20.6165
	rs113162489	A	T	A	T	-0.247867	0.0109606	0.9792	0.973098	FALSE	TRUE	FALSE	Skvuc9	0.110346	0.920877	outcome	TRUE	reported	textfile	0.0561899	1.028e-05	exposure	TRUE	reported	AZCwNo	textfile	833309	2	1	TRUE	NA	2.33509e-05	19.4589	20.6165
	rs114078518	T	C	T	C	-0.215834	-0.130888	0.9794	0.989657	FALSE	FALSE	FALSE	Skvuc9	0.178696	0.463887	outcome	TRUE	reported	textfile	0.0527163	4.235e-05	exposure	TRUE	reported	AZCwNo	textfile	833309	2	1	TRUE	NA	2.01157e-05	16.7629	20.6165
	rs115343810	A	G	A	G	-0.24411	0.0375324	0.9829	0.988872	FALSE	FALSE	FALSE	Skvuc9	0.17227	0.82753	outcome	TRUE	reported	textfile	0.0556888	1.168e-05	exposure	TRUE	reported	AZCwNo	textfile	833309	2	1	TRUE	NA	2.30578e-05	19.2147	20.6165
	rs11622995	T	C	T	C	0.0630323	0.0637558	0.6809	0.64549	FALSE	FALSE	FALSE	Skvuc9	0.0376389	0.0902881	outcome	TRUE	reported	textfile	0.0150734	2.894e-05	exposure	TRUE	reported	AZCwNo	textfile	833309	2	1	TRUE	NA	2.0984e-05	17.4865	20.6165
	rs11638027	T	G	T	G	-0.091914	-0.00712578	0.1251	0.134136	FALSE	FALSE	FALSE	Skvuc9	0.0524866	0.892008	outcome	TRUE	reported	textfile	0.0214492	1.826e-05	exposure	TRUE	reported	AZCwNo	textfile	833309	2	1	TRUE	NA	2.20356e-05	18.3629	20.6165
	rs117614455	C	G	C	G	-0.131096	-0.00191401	0.9407	0.962163	FALSE	TRUE	FALSE	Skvuc9	0.0953434	0.983984	outcome	TRUE	reported	textfile	0.0308236	2.108e-05	exposure	TRUE	reported	AZCwNo	textfile	833309	2	1	TRUE	NA	2.17069e-05	18.0889	20.6165
	rs117904271	T	G	T	G	-0.237254	-0.0660218	0.9765	0.982392	FALSE	FALSE	FALSE	Skvuc9	0.136899	0.629617	outcome	TRUE	reported	textfile	0.0468551	4.115e-07	exposure	TRUE	reported	AZCwNo	textfile	833309	2	1	TRUE	NA	3.07675e-05	25.6396	20.6165
	rs11889901	A	G	A	G	0.0607513	-0.0205952	0.4312	0.495938	FALSE	FALSE	FALSE	Skvuc9	0.0360725	0.568041	outcome	TRUE	reported	textfile	0.0142775	2.09e-05	exposure	TRUE	reported	AZCwNo	textfile	833309	2	1	TRUE	NA	2.17266e-05	18.1053	20.6165
	rs11940944	T	C	T	C	0.087857	0.0327082	0.1351	0.117447	FALSE	FALSE	FALSE	Skvuc9	0.0555529	0.556012	outcome	TRUE	reported	textfile	0.0203198	1.534e-05	exposure	TRUE	reported	AZCwNo	textfile	833309	2	1	TRUE	NA	2.24336e-05	18.6945	20.6165
	rs12045182	A	G	A	G	-0.0588115	-0.0429923	0.451	0.476359	FALSE	FALSE	FALSE	Skvuc9	0.0358855	0.230901	outcome	TRUE	reported	textfile	0.0140577	2.87e-05	exposure	TRUE	reported	AZCwNo	textfile	833309	2	1	TRUE	NA	2.1003e-05	17.5023	20.6165
	rs1215611	A	G	A	G	0.0824211	-0.00638566	0.1635	0.144345	FALSE	FALSE	FALSE	Skvuc9	0.0515241	0.901366	outcome	TRUE	reported	textfile	0.0189922	1.427e-05	exposure	TRUE	reported	AZCwNo	textfile	833309	2	1	TRUE	NA	2.26001e-05	18.8332	20.6165
	rs12540839	A	G	A	G	0.157461	0.130925	0.0407	0.0210865	FALSE	FALSE	FALSE	Skvuc9	0.125285	0.296017	outcome	TRUE	reported	textfile	0.0357068	1.035e-05	exposure	TRUE	reported	AZCwNo	textfile	833309	2	1	TRUE	NA	2.33359e-05	19.4465	20.6165
	rs12957426	A	G	A	G	-0.0587037	0.0433134	0.5234	0.496694	FALSE	FALSE	FALSE	Skvuc9	0.0374073	0.24691	outcome	TRUE	reported	textfile	0.0142568	3.828e-05	exposure	TRUE	reported	AZCwNo	textfile	833309	2	1	TRUE	NA	2.03457e-05	16.9545	20.6165
	rs137869949	A	G	A	G	0.391292	-0.0165155	0.006	0.00637804	FALSE	FALSE	FALSE	Skvuc9	0.223573	0.941113	outcome	TRUE	reported	textfile	0.0872396	7.282e-06	exposure	TRUE	reported	AZCwNo	textfile	833309	2	1	TRUE	NA	2.41412e-05	20.1175	20.6165
	rs139306598	T	G	T	G	0.184103	0.0757482	0.0299	0.0321478	FALSE	FALSE	FALSE	Skvuc9	0.102006	0.45773	outcome	TRUE	reported	textfile	0.0438419	2.678e-05	exposure	TRUE	reported	AZCwNo	textfile	833309	2	1	TRUE	NA	2.11607e-05	17.6337	20.6165
	rs1406946	T	C	T	C	-0.0637495	0.044483	0.4843	0.454254	FALSE	FALSE	FALSE	Skvuc9	0.0369083	0.228114	outcome	TRUE	reported	textfile	0.0140974	6.124e-06	exposure	TRUE	reported	AZCwNo	textfile	833309	2	1	TRUE	NA	2.45391e-05	20.4491	20.6165
	rs142715520	A	G	A	G	0.112708	0.0419988	0.112	0.0870406	FALSE	FALSE	FALSE	Skvuc9	0.0636013	0.509032	outcome	TRUE	reported	textfile	0.0226908	6.795e-07	exposure	TRUE	reported	AZCwNo	textfile	833309	2	1	TRUE	NA	2.96067e-05	24.6722	20.6165
	rs143577867	T	C	T	C	0.30334	-0.181026	0.0127	0.0152558	FALSE	FALSE	FALSE	Skvuc9	0.146641	0.217024	outcome	TRUE	reported	textfile	0.0724393	2.82e-05	exposure	TRUE	reported	AZCwNo	textfile	833309	2	1	TRUE	NA	2.10424e-05	17.5352	20.6165
	rs143690912	T	C	T	C	0.176986	0.0235601	0.0336	0.0215056	FALSE	FALSE	FALSE	Skvuc9	0.12415	0.849489	outcome	TRUE	reported	textfile	0.0392879	6.642e-06	exposure	TRUE	reported	AZCwNo	textfile	833309	2	1	TRUE	NA	2.43524e-05	20.2936	20.6165
	rs144002578	A	G	A	G	0.200386	0.262047	0.0232	0.0171675	FALSE	FALSE	FALSE	Skvuc9	0.138127	0.0578082	outcome	TRUE	reported	textfile	0.0479196	2.893e-05	exposure	TRUE	reported	AZCwNo	textfile	833309	2	1	TRUE	NA	2.09842e-05	17.4867	20.6165
	rs144398071	T	C	T	C	0.185959	-0.233998	0.0269	0.00879542	FALSE	FALSE	FALSE	Skvuc9	0.192538	0.224239	outcome	TRUE	reported	textfile	0.0454611	4.304e-05	exposure	TRUE	reported	AZCwNo	textfile	833309	2	1	TRUE	NA	2.00788e-05	16.7322	20.6165
	rs149223255	A	G	A	G	0.200275	-0.0866375	0.0279	0.0303131	FALSE	FALSE	FALSE	Skvuc9	0.104967	0.409157	outcome	TRUE	reported	textfile	0.0442303	5.954e-06	exposure	TRUE	reported	AZCwNo	textfile	833309	2	1	TRUE	NA	2.46035e-05	20.5027	20.6165
	rs150176211	A	G	A	G	-0.351731	0.114782	0.019	0.00991795	FALSE	FALSE	FALSE	Skvuc9	0.179824	0.523275	outcome	TRUE	reported	textfile	0.0609681	7.969e-09	exposure	TRUE	reported	AZCwNo	textfile	833309	2	1	TRUE	NA	3.99386e-05	33.2825	20.6165
	rs150552408	A	G	A	G	0.441485	0.490857	0.0071	0.00956482	FALSE	FALSE	FALSE	Skvuc9	0.183565	0.00749494	outcome	TRUE	reported	textfile	0.0944439	2.946e-06	exposure	TRUE	reported	AZCwNo	textfile	833309	2	1	TRUE	NA	2.62221e-05	21.8516	20.6165
	rs17023123	A	G	A	G	-0.179619	-0.0731363	0.9686	0.960578	FALSE	FALSE	FALSE	Skvuc9	0.091377	0.423491	outcome	TRUE	reported	textfile	0.0422486	2.124e-05	exposure	TRUE	reported	AZCwNo	textfile	833309	2	1	TRUE	NA	2.16903e-05	18.075	20.6165
	rs17035407	A	G	A	G	-0.191668	0.0155884	0.9779	0.972363	FALSE	FALSE	FALSE	Skvuc9	0.108813	0.886086	outcome	TRUE	reported	textfile	0.0466648	4.003e-05	exposure	TRUE	reported	AZCwNo	textfile	833309	2	1	TRUE	NA	2.02444e-05	16.8701	20.6165
	rs17078338	A	C	A	C	-0.154203	-0.12033	0.9551	0.987226	FALSE	FALSE	FALSE	Skvuc9	0.159112	0.449493	outcome	TRUE	reported	textfile	0.0378126	4.541e-05	exposure	TRUE	reported	AZCwNo	textfile	833309	2	1	TRUE	NA	1.9957e-05	16.6307	20.6165
	rs17261915	T	C	T	C	-0.0808467	-0.017528	0.7775	0.746712	FALSE	FALSE	FALSE	Skvuc9	0.041057	0.669438	outcome	TRUE	reported	textfile	0.0166637	1.224e-06	exposure	TRUE	reported	AZCwNo	textfile	833309	2	1	TRUE	NA	2.82464e-05	23.5386	20.6165
	rs17720677	A	G	A	G	0.0606204	0.0367278	0.3237	0.308647	FALSE	FALSE	FALSE	Skvuc9	0.0387967	0.343805	outcome	TRUE	reported	textfile	0.0148888	4.67e-05	exposure	TRUE	reported	AZCwNo	textfile	833309	2	1	TRUE	NA	1.98931e-05	16.5774	20.6165
	rs180841391	T	G	T	G	0.267373	0.522716	0.0185	0.00424984	FALSE	FALSE	FALSE	Skvuc9	0.276553	0.058743	outcome	TRUE	reported	textfile	0.0576261	3.488e-06	exposure	TRUE	reported	AZCwNo	textfile	833309	2	1	TRUE	NA	2.58333e-05	21.5277	20.6165
	rs1811259	A	G	A	G	-0.0618426	-0.0385554	0.3808	0.41812	FALSE	FALSE	FALSE	Skvuc9	0.0363038	0.288227	outcome	TRUE	reported	textfile	0.014532	2.085e-05	exposure	TRUE	reported	AZCwNo	textfile	833309	2	1	TRUE	NA	2.17325e-05	18.1102	20.6165
	rs191041365	T	C	T	C	0.407876	0.0561798	0.0192	0.00856656	FALSE	FALSE	FALSE	Skvuc9	0.19556	0.7739	outcome	TRUE	reported	textfile	0.0530175	1.435e-14	exposure	TRUE	reported	AZCwNo	textfile	833309	2	1	TRUE	NA	7.102e-05	59.1857	20.6165
	rs1921294	A	C	A	C	-0.0596894	0.0147746	0.4421	0.456134	FALSE	FALSE	FALSE	Skvuc9	0.0359104	0.680758	outcome	TRUE	reported	textfile	0.0141207	2.367e-05	exposure	TRUE	reported	AZCwNo	textfile	833309	2	1	TRUE	NA	2.14421e-05	17.8682	20.6165
	rs2152451	C	G	C	G	-0.0758148	-0.0313783	0.2057	0.165976	FALSE	TRUE	FALSE	Skvuc9	0.0481597	0.514694	outcome	TRUE	reported	textfile	0.0175178	1.506e-05	exposure	TRUE	reported	AZCwNo	textfile	833309	2	1	TRUE	NA	2.24767e-05	18.7304	20.6165
	rs2277424	T	C	T	C	0.096689	0.0341026	0.0974	0.117904	FALSE	FALSE	FALSE	Skvuc9	0.0560279	0.542742	outcome	TRUE	reported	textfile	0.0237928	4.828e-05	exposure	TRUE	reported	AZCwNo	textfile	833309	2	1	TRUE	NA	1.98175e-05	16.5144	20.6165
	rs2293974	A	T	A	T	-0.0647645	-0.0743681	0.7335	0.745573	FALSE	TRUE	FALSE	Skvuc9	0.0410311	0.0699116	outcome	TRUE	reported	textfile	0.0159369	4.828e-05	exposure	TRUE	reported	AZCwNo	textfile	833309	2	1	TRUE	NA	1.98176e-05	16.5145	20.6165
	rs2483234	A	G	A	G	0.127886	0.0521171	0.0567	0.0649827	FALSE	FALSE	FALSE	Skvuc9	0.0725155	0.472324	outcome	TRUE	reported	textfile	0.0302818	2.408e-05	exposure	TRUE	reported	AZCwNo	textfile	833309	2	1	TRUE	NA	2.14028e-05	17.8355	20.6165
	rs28943868	T	C	T	C	-0.305326	-0.124474	0.0154	0.0139663	FALSE	FALSE	FALSE	Skvuc9	0.153387	0.417076	outcome	TRUE	reported	textfile	0.0612144	6.106e-07	exposure	TRUE	reported	AZCwNo	textfile	833309	2	1	TRUE	NA	2.9854e-05	24.8783	20.6165
	rs298751	A	T	A	T	0.0806176	-0.0757054	0.8286	0.821846	FALSE	TRUE	FALSE	Skvuc9	0.0467989	0.105732	outcome	TRUE	reported	textfile	0.0187407	1.695e-05	exposure	TRUE	reported	AZCwNo	textfile	833309	2	1	TRUE	NA	2.22061e-05	18.5049	20.6165
	rs34948286	A	G	A	G	-0.069439	-0.0566948	0.7445	0.741214	FALSE	FALSE	FALSE	Skvuc9	0.0415128	0.172028	outcome	TRUE	reported	textfile	0.0161657	1.743e-05	exposure	TRUE	reported	AZCwNo	textfile	833309	2	1	TRUE	NA	2.21413e-05	18.4509	20.6165
	rs36026988	T	C	T	C	0.0811731	-0.000531057	0.7815	0.768391	FALSE	FALSE	FALSE	Skvuc9	0.0427369	0.990086	outcome	TRUE	reported	textfile	0.017126	2.14e-06	exposure	TRUE	reported	AZCwNo	textfile	833309	2	1	TRUE	NA	2.69584e-05	22.4653	20.6165
	rs3752345	C	G	C	G	-0.0680615	-0.038856	0.6953	0.669779	FALSE	TRUE	FALSE	Skvuc9	0.0380664	0.307376	outcome	TRUE	reported	textfile	0.0152037	7.583e-06	exposure	TRUE	reported	AZCwNo	textfile	833309	2	1	TRUE	NA	2.40485e-05	20.0403	20.6165
	rs3842	T	C	T	C	0.0979966	0.0273716	0.8604	0.859259	FALSE	FALSE	FALSE	Skvuc9	0.0513152	0.593756	outcome	TRUE	reported	textfile	0.0203537	1.474e-06	exposure	TRUE	reported	AZCwNo	textfile	833309	2	1	TRUE	NA	2.78174e-05	23.1811	20.6165
	rs4054764	A	G	A	G	0.0991578	-0.0522816	0.8876	0.924333	FALSE	FALSE	FALSE	Skvuc9	0.0705243	0.458495	outcome	TRUE	reported	textfile	0.0240212	3.66e-05	exposure	TRUE	reported	AZCwNo	textfile	833309	2	1	TRUE	NA	2.04479e-05	17.0398	20.6165
	rs41264229	T	C	T	C	-0.203493	-0.183649	0.9765	0.970282	FALSE	FALSE	FALSE	Skvuc9	0.105758	0.0824747	outcome	TRUE	reported	textfile	0.0480113	2.251e-05	exposure	TRUE	reported	AZCwNo	textfile	833309	2	1	TRUE	NA	2.15574e-05	17.9643	20.6165
	rs4243086	A	G	A	G	-0.084191	0.023358	0.139	0.173237	FALSE	FALSE	FALSE	Skvuc9	0.0472112	0.620772	outcome	TRUE	reported	textfile	0.020421	3.743e-05	exposure	TRUE	reported	AZCwNo	textfile	833309	2	1	TRUE	NA	2.03968e-05	16.9972	20.6165
	rs4336418	A	G	A	G	0.0639005	0.000162001	0.3703	0.37104	FALSE	FALSE	FALSE	Skvuc9	0.0369903	0.996506	outcome	TRUE	reported	textfile	0.0143845	8.9e-06	exposure	TRUE	reported	AZCwNo	textfile	833309	2	1	TRUE	NA	2.36811e-05	19.7341	20.6165
	rs438568	A	G	A	G	0.059227	0.0206928	0.3515	0.392086	FALSE	FALSE	FALSE	Skvuc9	0.0367244	0.573121	outcome	TRUE	reported	textfile	0.0145942	4.944e-05	exposure	TRUE	reported	AZCwNo	textfile	833309	2	1	TRUE	NA	1.97635e-05	16.4694	20.6165
	rs4662134	A	G	A	G	0.213841	0.0981947	0.0199	0.0209082	FALSE	FALSE	FALSE	Skvuc9	0.125952	0.435616	outcome	TRUE	reported	textfile	0.0496417	1.65e-05	exposure	TRUE	reported	AZCwNo	textfile	833309	2	1	TRUE	NA	2.22676e-05	18.5562	20.6165
	rs4663946	T	C	T	C	0.078141	0.0402678	0.6032	0.598653	FALSE	FALSE	FALSE	Skvuc9	0.0364329	0.269046	outcome	TRUE	reported	textfile	0.0142422	4.097e-08	exposure	TRUE	reported	AZCwNo	textfile	833309	2	1	TRUE	NA	3.61229e-05	30.1025	20.6165
	rs4805554	T	C	T	C	-0.0810713	-0.0235303	0.8081	0.815596	FALSE	FALSE	FALSE	Skvuc9	0.0460018	0.608996	outcome	TRUE	reported	textfile	0.0177148	4.729e-06	exposure	TRUE	reported	AZCwNo	textfile	833309	2	1	TRUE	NA	2.5133e-05	20.9441	20.6165
	rs4888362	T	C	T	C	-0.105046	0.0233769	0.1536	0.20002	FALSE	FALSE	FALSE	Skvuc9	0.0452882	0.605728	outcome	TRUE	reported	textfile	0.0207989	4.405e-07	exposure	TRUE	reported	AZCwNo	textfile	833309	2	1	TRUE	NA	3.06097e-05	25.5081	20.6165
	rs490887	A	G	A	G	0.0651261	0.00993982	0.2631	0.242919	FALSE	FALSE	FALSE	Skvuc9	0.0418091	0.812081	outcome	TRUE	reported	textfile	0.0160218	4.807e-05	exposure	TRUE	reported	AZCwNo	textfile	833309	2	1	TRUE	NA	1.98277e-05	16.5229	20.6165
	rs55804810	T	C	T	C	0.0638037	-0.00300245	0.6093	0.575597	FALSE	FALSE	FALSE	Skvuc9	0.0362759	0.934037	outcome	TRUE	reported	textfile	0.0144181	9.632e-06	exposure	TRUE	reported	AZCwNo	textfile	833309	2	1	TRUE	NA	2.34995e-05	19.5828	20.6165
	rs56014705	A	G	A	G	-0.0867287	-0.0577695	0.8689	0.887186	FALSE	FALSE	FALSE	Skvuc9	0.0572871	0.313252	outcome	TRUE	reported	textfile	0.0208486	3.184e-05	exposure	TRUE	reported	AZCwNo	textfile	833309	2	1	TRUE	NA	2.07662e-05	17.305	20.6165
	rs56016516	T	G	T	G	0.288572	-0.271281	0.9863	0.99172	FALSE	FALSE	FALSE	Skvuc9	0.197728	0.170067	outcome	TRUE	reported	textfile	0.0664845	1.422e-05	exposure	TRUE	reported	AZCwNo	textfile	833309	2	1	TRUE	NA	2.26075e-05	18.8394	20.6165
	rs563296	A	G	A	G	0.0609141	0.0296116	0.5249	0.557931	FALSE	FALSE	FALSE	Skvuc9	0.0360623	0.411575	outcome	TRUE	reported	textfile	0.0140228	1.399e-05	exposure	TRUE	reported	AZCwNo	textfile	833309	2	1	TRUE	NA	2.26439e-05	18.8697	20.6165
	rs5768701	T	C	T	C	0.0647592	0.00806455	0.4016	0.39022	FALSE	FALSE	FALSE	Skvuc9	0.0369309	0.827142	outcome	TRUE	reported	textfile	0.0142919	5.865e-06	exposure	TRUE	reported	AZCwNo	textfile	833309	2	1	TRUE	NA	2.4638e-05	20.5316	20.6165
	rs57799619	A	G	A	G	0.317877	0.0418182	0.0119	0.00695494	FALSE	FALSE	FALSE	Skvuc9	0.213947	0.845033	outcome	TRUE	reported	textfile	0.0724627	1.15e-05	exposure	TRUE	reported	AZCwNo	textfile	833309	2	1	TRUE	NA	2.30927e-05	19.2437	20.6165
	rs6128736	A	G	A	G	0.0931012	0.106732	0.1208	0.13591	FALSE	FALSE	FALSE	Skvuc9	0.0525991	0.0424424	outcome	TRUE	reported	textfile	0.0217227	1.82e-05	exposure	TRUE	reported	AZCwNo	textfile	833309	2	1	TRUE	NA	2.20428e-05	18.3688	20.6165
	rs6901034	A	G	A	G	-0.0724139	0.0179709	0.1905	0.213539	FALSE	FALSE	FALSE	Skvuc9	0.0437177	0.681023	outcome	TRUE	reported	textfile	0.0178399	4.927e-05	exposure	TRUE	reported	AZCwNo	textfile	833309	2	1	TRUE	NA	1.97717e-05	16.4762	20.6165
	rs6926507	A	C	A	C	0.0888319	-0.010576	0.8541	0.914681	FALSE	FALSE	FALSE	Skvuc9	0.0640626	0.868874	outcome	TRUE	reported	textfile	0.0212476	2.905e-05	exposure	TRUE	reported	AZCwNo	textfile	833309	2	1	TRUE	NA	2.0975e-05	17.479	20.6165
	rs6928819	A	G	A	G	-0.0629108	0.0247573	0.391	0.40013	FALSE	FALSE	FALSE	Skvuc9	0.0372391	0.506166	outcome	TRUE	reported	textfile	0.0145252	1.483e-05	exposure	TRUE	reported	AZCwNo	textfile	833309	2	1	TRUE	NA	2.25108e-05	18.7588	20.6165
	rs6943225	T	C	T	C	-0.0599368	-0.0352701	0.6373	0.676054	FALSE	FALSE	FALSE	Skvuc9	0.0397051	0.374379	outcome	TRUE	reported	textfile	0.0147374	4.763e-05	exposure	TRUE	reported	AZCwNo	textfile	833309	2	1	TRUE	NA	1.98486e-05	16.5403	20.6165
	rs7018333	A	G	A	G	0.0621746	0.0198226	0.3659	0.328213	FALSE	FALSE	FALSE	Skvuc9	0.038281	0.604585	outcome	TRUE	reported	textfile	0.0144688	1.73e-05	exposure	TRUE	reported	AZCwNo	textfile	833309	2	1	TRUE	NA	2.21588e-05	18.4655	20.6165
	rs712419	A	C	A	C	-0.0616864	0.0118941	0.555	0.459106	FALSE	FALSE	FALSE	Skvuc9	0.0366554	0.745571	outcome	TRUE	reported	textfile	0.0143377	1.69e-05	exposure	TRUE	reported	AZCwNo	textfile	833309	2	1	TRUE	NA	2.22128e-05	18.5105	20.6165
	rs7155907	T	C	T	C	-0.0578622	-0.0709495	0.5091	0.488189	FALSE	FALSE	FALSE	Skvuc9	0.0360644	0.0491483	outcome	TRUE	reported	textfile	0.0139736	3.461e-05	exposure	TRUE	reported	AZCwNo	textfile	833309	2	1	TRUE	NA	2.05759e-05	17.1464	20.6165
	rs7166273	T	C	T	C	-0.172807	0.186303	0.9607	0.987452	FALSE	FALSE	FALSE	Skvuc9	0.161435	0.248481	outcome	TRUE	reported	textfile	0.0396276	1.296e-05	exposure	TRUE	reported	AZCwNo	textfile	833309	2	1	TRUE	NA	2.28197e-05	19.0163	20.6165
	rs7241709	T	G	T	G	-0.057518	0.0148088	0.5575	0.497527	FALSE	FALSE	FALSE	Skvuc9	0.0357629	0.678813	outcome	TRUE	reported	textfile	0.0141271	4.672e-05	exposure	TRUE	reported	AZCwNo	textfile	833309	2	1	TRUE	NA	1.98924e-05	16.5768	20.6165
	rs72676681	A	T	A	T	-0.157552	0.0203126	0.9634	0.960907	FALSE	TRUE	FALSE	Skvuc9	0.0924812	0.826151	outcome	TRUE	reported	textfile	0.0371287	2.202e-05	exposure	TRUE	reported	AZCwNo	textfile	833309	2	1	TRUE	NA	2.16078e-05	18.0063	20.6165
	rs72750943	T	C	T	C	0.157937	-0.0765868	0.9631	0.963854	FALSE	FALSE	FALSE	Skvuc9	0.096273	0.426313	outcome	TRUE	reported	textfile	0.0384768	4.048e-05	exposure	TRUE	reported	AZCwNo	textfile	833309	2	1	TRUE	NA	2.02187e-05	16.8487	20.6165
	rs73076529	A	G	A	G	-0.0871152	-0.08409	0.1341	0.112331	FALSE	FALSE	FALSE	Skvuc9	0.057818	0.145837	outcome	TRUE	reported	textfile	0.020976	3.28e-05	exposure	TRUE	reported	AZCwNo	textfile	833309	2	1	TRUE	NA	2.0698e-05	17.2481	20.6165
	rs73373773	T	C	T	C	0.183599	-0.0345262	0.9652	0.9717	FALSE	FALSE	FALSE	Skvuc9	0.109535	0.752605	outcome	TRUE	reported	textfile	0.0411469	8.119e-06	exposure	TRUE	reported	AZCwNo	textfile	833309	2	1	TRUE	NA	2.38918e-05	19.9097	20.6165
	rs75331444	A	G	A	G	0.29339	-0.0753246	0.0725	0.0651695	FALSE	FALSE	FALSE	Skvuc9	0.072196	0.296793	outcome	TRUE	reported	textfile	0.0266862	4.081e-28	exposure	TRUE	reported	AZCwNo	textfile	833309	2	1	TRUE	NA	0.000145027	120.869	20.6165
	rs75534238	A	G	A	G	0.145144	-0.0977157	0.045	0.0310266	FALSE	FALSE	FALSE	Skvuc9	0.10356	0.345391	outcome	TRUE	reported	textfile	0.0338863	1.842e-05	exposure	TRUE	reported	AZCwNo	textfile	833309	2	1	TRUE	NA	2.20158e-05	18.3463	20.6165
	rs75807674	T	C	T	C	0.219792	0.157106	0.0205	0.0147093	FALSE	FALSE	FALSE	Skvuc9	0.148952	0.291543	outcome	TRUE	reported	textfile	0.0530932	3.477e-05	exposure	TRUE	reported	AZCwNo	textfile	833309	2	1	TRUE	NA	2.05651e-05	17.1374	20.6165
	rs76320607	A	G	A	G	0.155776	0.0361696	0.0453	0.021969	FALSE	FALSE	FALSE	Skvuc9	0.121641	0.766201	outcome	TRUE	reported	textfile	0.0357892	1.345e-05	exposure	TRUE	reported	AZCwNo	textfile	833309	2	1	TRUE	NA	2.27342e-05	18.945	20.6165
	rs76775116	A	G	A	G	0.183481	0.0734344	0.0242	0.0286765	FALSE	FALSE	FALSE	Skvuc9	0.107359	0.493969	outcome	TRUE	reported	textfile	0.0447306	4.097e-05	exposure	TRUE	reported	AZCwNo	textfile	833309	2	1	TRUE	NA	2.0191e-05	16.8256	20.6165
	rs769449	A	G	A	G	-0.0886861	0.0325797	0.1388	0.125792	FALSE	FALSE	FALSE	Skvuc9	0.0540408	0.546593	outcome	TRUE	reported	textfile	0.0206092	1.683e-05	exposure	TRUE	reported	AZCwNo	textfile	833309	2	1	TRUE	NA	2.22215e-05	18.5177	20.6165
	rs7741021	A	C	A	C	-0.06486	0.0261012	0.5245	0.522071	FALSE	FALSE	FALSE	Skvuc9	0.0359029	0.467229	outcome	TRUE	reported	textfile	0.01393	3.222e-06	exposure	TRUE	reported	AZCwNo	textfile	833309	2	1	TRUE	NA	2.60156e-05	21.6796	20.6165
	rs77441407	T	C	T	C	0.173351	-0.0354641	0.0296	0.0243805	FALSE	FALSE	FALSE	Skvuc9	0.116091	0.759997	outcome	TRUE	reported	textfile	0.0410882	2.454e-05	exposure	TRUE	reported	AZCwNo	textfile	833309	2	1	TRUE	NA	2.13601e-05	17.7999	20.6165
	rs78051672	T	C	T	C	-0.150189	-0.0751614	0.0432	0.0204286	FALSE	FALSE	FALSE	Skvuc9	0.125792	0.55017	outcome	TRUE	reported	textfile	0.0362387	3.407e-05	exposure	TRUE	reported	AZCwNo	textfile	833309	2	1	TRUE	NA	2.06118e-05	17.1763	20.6165
	rs78241371	A	T	A	T	0.108635	0.102005	0.106	0.0938025	FALSE	TRUE	FALSE	Skvuc9	0.0615731	0.0975902	outcome	TRUE	reported	textfile	0.0225741	1.492e-06	exposure	TRUE	reported	AZCwNo	textfile	833309	2	1	TRUE	NA	2.77907e-05	23.1588	20.6165
	rs78959579	T	C	T	C	-0.258333	-0.364662	0.9846	0.988451	FALSE	FALSE	FALSE	Skvuc9	0.166212	0.0282387	outcome	TRUE	reported	textfile	0.0554144	3.134e-06	exposure	TRUE	reported	AZCwNo	textfile	833309	2	1	TRUE	NA	2.60794e-05	21.7327	20.6165
	rs79835680	A	G	A	G	0.305233	0.0888251	0.0127	0.0167081	FALSE	FALSE	FALSE	Skvuc9	0.139497	0.524286	outcome	TRUE	reported	textfile	0.0683163	7.898e-06	exposure	TRUE	reported	AZCwNo	textfile	833309	2	1	TRUE	NA	2.39552e-05	19.9625	20.6165
	rs891885	T	C	T	C	0.0596281	0.030677	0.4354	0.435594	FALSE	FALSE	FALSE	Skvuc9	0.036307	0.398148	outcome	TRUE	reported	textfile	0.0140679	2.249e-05	exposure	TRUE	reported	AZCwNo	textfile	833309	2	1	TRUE	NA	2.1559e-05	17.9656	20.6165
	rs9318180	A	G	A	G	0.0647008	-0.0440818	0.2764	0.291178	FALSE	FALSE	FALSE	Skvuc9	0.0394267	0.263537	outcome	TRUE	reported	textfile	0.0156139	3.416e-05	exposure	TRUE	reported	AZCwNo	textfile	833309	2	1	TRUE	NA	2.06054e-05	17.171	20.6165
	rs935276	T	C	T	C	-0.0584525	0.0286908	0.4105	0.436772	FALSE	FALSE	FALSE	Skvuc9	0.0360977	0.426724	outcome	TRUE	reported	textfile	0.0141791	3.749e-05	exposure	TRUE	reported	AZCwNo	textfile	833309	2	1	TRUE	NA	2.03936e-05	16.9945	20.6165
Sepsis on AP	rs1005856	C	T	C	T	-0.161088	-0.0054328	0.307743	0.3178	FALSE	FALSE	FALSE	WphYHu	0.014987	0.717	outcome	TRUE	reported	textfile	0.038772	3.25636e-05	exposure	TRUE	reported	6njNwt	textfile	456348	2	1	TRUE	NA	3.78249e-05	17.2619	18.5645
	rs10149576	G	A	G	A	0.185287	0.0223387	0.224844	0.2085	FALSE	FALSE	FALSE	WphYHu	0.0173965	0.1991	outcome	TRUE	reported	textfile	0.0429117	1.5754e-05	exposure	TRUE	reported	6njNwt	textfile	456348	2	1	TRUE	NA	4.08531e-05	18.6439	18.5645
	rs10498548	G	A	G	A	0.660346	-0.0220239	0.0138798	0.0322	FALSE	FALSE	FALSE	WphYHu	0.0420862	0.6008	outcome	TRUE	reported	textfile	0.159659	3.53447e-05	exposure	TRUE	reported	6njNwt	textfile	456348	2	1	TRUE	NA	3.74838e-05	17.1062	18.5645
	rs112491400	A	G	A	G	0.508933	0.0550577	0.023252	0.0183	FALSE	FALSE	FALSE	WphYHu	0.0546486	0.3137	outcome	TRUE	reported	textfile	0.122865	3.43982e-05	exposure	TRUE	reported	6njNwt	textfile	456348	2	1	TRUE	NA	3.75969e-05	17.1579	18.5645
	rs113128471	G	T	G	T	0.669844	-0.0735372	0.0144804	0.0148	FALSE	FALSE	FALSE	WphYHu	0.0615386	0.2321	outcome	TRUE	reported	textfile	0.15756	2.12476e-05	exposure	TRUE	reported	6njNwt	textfile	456348	2	1	TRUE	NA	3.96043e-05	18.074	18.5645
	rs114228940	A	T	A	T	0.716015	-0.0236989	0.0128682	0.022	FALSE	TRUE	FALSE	WphYHu	0.0499034	0.6349	outcome	TRUE	reported	textfile	0.168434	2.12813e-05	exposure	TRUE	reported	6njNwt	textfile	456348	2	1	TRUE	NA	3.95978e-05	18.071	18.5645
	rs114348172	C	T	C	T	0.928192	-0.0535508	0.00781708	0.0091	FALSE	FALSE	FALSE	WphYHu	0.0745416	0.4725	outcome	TRUE	reported	textfile	0.21917	2.28508e-05	exposure	TRUE	reported	6njNwt	textfile	456348	2	1	TRUE	NA	3.93007e-05	17.9354	18.5645
	rs115305136	T	C	T	C	0.419052	-0.0196933	0.0324358	0.0292	FALSE	FALSE	FALSE	WphYHu	0.0440237	0.6546	outcome	TRUE	reported	textfile	0.103186	4.88344e-05	exposure	TRUE	reported	6njNwt	textfile	456348	2	1	TRUE	NA	3.61395e-05	16.4927	18.5645
	rs115451466	G	T	G	T	0.558117	0.0284166	0.0206426	0.0155	FALSE	FALSE	FALSE	WphYHu	0.0636611	0.6553	outcome	TRUE	reported	textfile	0.130503	1.89707e-05	exposure	TRUE	reported	6njNwt	textfile	456348	2	1	TRUE	NA	4.00771e-05	18.2897	18.5645
	rs11564022	T	C	T	C	-0.152802	0.0089338	0.367234	0.3864	FALSE	FALSE	FALSE	WphYHu	0.0143191	0.5327	outcome	TRUE	reported	textfile	0.0371099	3.82916e-05	exposure	TRUE	reported	6njNwt	textfile	456348	2	1	TRUE	NA	3.71506e-05	16.9542	18.5645
	rs117410963	T	A	T	A	0.480331	-0.0411054	0.0253379	0.0485	FALSE	TRUE	FALSE	WphYHu	0.034938	0.2394	outcome	TRUE	reported	textfile	0.116858	3.95018e-05	exposure	TRUE	reported	6njNwt	textfile	456348	2	1	TRUE	NA	3.70213e-05	16.8952	18.5645
	rs117927102	G	A	G	A	0.572	-0.0021303	0.0314508	0.0279	FALSE	FALSE	FALSE	WphYHu	0.0431232	0.9606	outcome	TRUE	reported	textfile	0.108123	1.22134e-07	exposure	TRUE	reported	6njNwt	textfile	456348	2	1	TRUE	NA	6.13244e-05	27.9868	18.5645
	rs12580696	G	A	G	A	0.305558	-0.0205951	0.090005	0.1033	FALSE	FALSE	FALSE	WphYHu	0.0230487	0.3716	outcome	TRUE	reported	textfile	0.0634288	1.45484e-06	exposure	TRUE	reported	6njNwt	textfile	456348	2	1	TRUE	NA	5.08506e-05	23.2066	18.5645
	rs12585836	T	C	T	C	0.567128	0.0624448	0.0200656	0.0695	FALSE	FALSE	FALSE	WphYHu	0.0306671	0.04173	outcome	TRUE	reported	textfile	0.131957	1.7249e-05	exposure	TRUE	reported	6njNwt	textfile	456348	2	1	TRUE	NA	4.04747e-05	18.4712	18.5645
	rs1317455	T	C	T	C	-0.193772	0.0328948	0.325689	0.3502	FALSE	FALSE	FALSE	WphYHu	0.0146875	0.02511	outcome	TRUE	reported	textfile	0.038303	4.21655e-07	exposure	TRUE	reported	6njNwt	textfile	456348	2	1	TRUE	NA	5.60784e-05	25.5926	18.5645
	rs139946423	A	G	A	G	1.12254	0.271856	0.00559188	0.0071	FALSE	FALSE	FALSE	WphYHu	0.12501	0.02966	outcome	TRUE	reported	textfile	0.264196	2.14819e-05	exposure	TRUE	reported	6njNwt	textfile	456348	2	1	TRUE	NA	3.95583e-05	18.053	18.5645
	rs141087802	T	C	T	C	1.43267	0.21881	0.0033206	0.0038	FALSE	FALSE	FALSE	WphYHu	0.119415	0.0669	outcome	TRUE	reported	textfile	0.351747	4.64075e-05	exposure	TRUE	reported	6njNwt	textfile	456348	2	1	TRUE	NA	3.63513e-05	16.5894	18.5645
	rs142105551	T	C	T	C	0.851567	0.193956	0.0106323	0.0079	FALSE	FALSE	FALSE	WphYHu	0.0951827	0.04158	outcome	TRUE	reported	textfile	0.188234	6.06853e-06	exposure	TRUE	reported	6njNwt	textfile	456348	2	1	TRUE	NA	4.48462e-05	20.4663	18.5645
	rs142189358	A	G	A	G	0.617418	-0.0550957	0.0166586	0.0316	FALSE	FALSE	FALSE	WphYHu	0.0434767	0.2051	outcome	TRUE	reported	textfile	0.147286	2.7653e-05	exposure	TRUE	reported	6njNwt	textfile	456348	2	1	TRUE	NA	3.85055e-05	17.5725	18.5645
	rs142939601	A	G	A	G	0.602199	0.0505363	0.0191798	0.0399	FALSE	FALSE	FALSE	WphYHu	0.0373178	0.1757	outcome	TRUE	reported	textfile	0.137397	1.17102e-05	exposure	TRUE	reported	6njNwt	textfile	456348	2	1	TRUE	NA	4.20931e-05	19.2098	18.5645
	rs144431654	G	T	G	T	0.551627	0.0080744	0.0190395	0.0215	FALSE	FALSE	FALSE	WphYHu	0.047924	0.8662	outcome	TRUE	reported	textfile	0.135895	4.9235e-05	exposure	TRUE	reported	6njNwt	textfile	456348	2	1	TRUE	NA	3.61054e-05	16.4772	18.5645
	rs145280526	C	T	C	T	1.24783	0.153154	0.00442276	0.0042	FALSE	FALSE	FALSE	WphYHu	0.153426	0.3182	outcome	TRUE	reported	textfile	0.299688	3.13036e-05	exposure	TRUE	reported	6njNwt	textfile	456348	2	1	TRUE	NA	3.79891e-05	17.3369	18.5645
	rs146614982	A	G	A	G	0.822794	-0.162777	0.0105039	0.01	FALSE	FALSE	FALSE	WphYHu	0.0758559	0.03188	outcome	TRUE	reported	textfile	0.188677	1.29553e-05	exposure	TRUE	reported	6njNwt	textfile	456348	2	1	TRUE	NA	4.16706e-05	19.017	18.5645
	rs148092072	T	A	T	A	0.626869	0.0386252	0.0162618	0.0196	FALSE	TRUE	FALSE	WphYHu	0.0515236	0.4535	outcome	TRUE	reported	textfile	0.148035	2.28949e-05	exposure	TRUE	reported	6njNwt	textfile	456348	2	1	TRUE	NA	3.92927e-05	17.9318	18.5645
	rs150569025	G	A	G	A	1.93145	-0.0811331	0.0019053	0.0157	FALSE	FALSE	FALSE	WphYHu	0.0638353	0.2037	outcome	TRUE	reported	textfile	0.473381	4.50138e-05	exposure	TRUE	reported	6njNwt	textfile	456348	2	1	TRUE	NA	3.64782e-05	16.6473	18.5645
	rs1535511	G	A	G	A	-0.152075	-0.0003805	0.406002	0.3966	FALSE	FALSE	FALSE	WphYHu	0.0142526	0.9787	outcome	TRUE	reported	textfile	0.0365136	3.1149e-05	exposure	TRUE	reported	6njNwt	textfile	456348	2	1	TRUE	NA	3.80096e-05	17.3462	18.5645
	rs1613063	A	T	A	T	0.165567	-0.0071735	0.289859	0.2699	FALSE	TRUE	FALSE	WphYHu	0.0157678	0.6491	outcome	TRUE	reported	textfile	0.0396477	2.9675e-05	exposure	TRUE	reported	6njNwt	textfile	456348	2	1	TRUE	NA	3.82119e-05	17.4385	18.5645
	rs16943891	A	C	A	C	0.448238	-0.0935833	0.0299286	0.0259	FALSE	FALSE	FALSE	WphYHu	0.0462232	0.04291	outcome	TRUE	reported	textfile	0.107845	3.23419e-05	exposure	TRUE	reported	6njNwt	textfile	456348	2	1	TRUE	NA	3.78534e-05	17.2749	18.5645
	rs17750806	T	C	T	C	-0.150597	-0.0017356	0.490365	0.4933	FALSE	FALSE	FALSE	WphYHu	0.0141767	0.9026	outcome	TRUE	reported	textfile	0.0366263	3.92702e-05	exposure	TRUE	reported	6njNwt	textfile	456348	2	1	TRUE	NA	3.70454e-05	16.9061	18.5645
	rs182754582	G	C	G	C	0.51893	-0.0636781	0.023132	0.0204	FALSE	TRUE	FALSE	WphYHu	0.0647246	0.3252	outcome	TRUE	reported	textfile	0.124196	2.93682e-05	exposure	TRUE	reported	6njNwt	textfile	456348	2	1	TRUE	NA	3.82551e-05	17.4582	18.5645
	rs183001076	T	C	T	C	0.898267	-0.0549131	0.00794692	0.0165	FALSE	FALSE	FALSE	WphYHu	0.0662294	0.407	outcome	TRUE	reported	textfile	0.216226	3.26281e-05	exposure	TRUE	reported	6njNwt	textfile	456348	2	1	TRUE	NA	3.78166e-05	17.2581	18.5645
	rs185088868	C	A	C	A	0.609246	0.0425614	0.0181709	0.0155	FALSE	FALSE	FALSE	WphYHu	0.0590857	0.4713	outcome	TRUE	reported	textfile	0.139018	1.17329e-05	exposure	TRUE	reported	6njNwt	textfile	456348	2	1	TRUE	NA	4.20851e-05	19.2062	18.5645
	rs2065651	G	T	G	T	-0.180932	-0.0096048	0.41868	0.3687	FALSE	FALSE	FALSE	WphYHu	0.0146563	0.5123	outcome	TRUE	reported	textfile	0.0373898	1.30444e-06	exposure	TRUE	reported	6njNwt	textfile	456348	2	1	TRUE	NA	5.13105e-05	23.4165	18.5645
	rs2187371	A	G	A	G	0.155111	0.0056044	0.381372	0.3958	FALSE	FALSE	FALSE	WphYHu	0.0142673	0.6945	outcome	TRUE	reported	textfile	0.0370147	2.78295e-05	exposure	TRUE	reported	6njNwt	textfile	456348	2	1	TRUE	NA	3.8479e-05	17.5604	18.5645
	rs255171	C	T	C	T	-0.153935	0.0148236	0.492898	0.4619	FALSE	FALSE	FALSE	WphYHu	0.0141174	0.2937	outcome	TRUE	reported	textfile	0.0357904	1.70023e-05	exposure	TRUE	reported	6njNwt	textfile	456348	2	1	TRUE	NA	4.05348e-05	18.4986	18.5645
	rs28617425	G	C	G	C	0.163079	0.0248504	0.280538	0.2501	FALSE	TRUE	FALSE	WphYHu	0.0161638	0.1242	outcome	TRUE	reported	textfile	0.0400905	4.74647e-05	exposure	TRUE	reported	6njNwt	textfile	456348	2	1	TRUE	NA	3.62578e-05	16.5467	18.5645
	rs3024339	C	T	C	T	0.313226	-0.0566176	0.0642039	0.0495	FALSE	FALSE	FALSE	WphYHu	0.0336644	0.0926	outcome	TRUE	reported	textfile	0.0739026	2.25161e-05	exposure	TRUE	reported	6njNwt	textfile	456348	2	1	TRUE	NA	3.93625e-05	17.9636	18.5645
	rs3764846	C	G	C	G	0.192505	-0.0185089	0.332153	0.3162	FALSE	TRUE	FALSE	WphYHu	0.0150085	0.2175	outcome	TRUE	reported	textfile	0.0381532	4.52133e-07	exposure	TRUE	reported	6njNwt	textfile	456348	2	1	TRUE	NA	5.5783e-05	25.4578	18.5645
	rs55774504	C	A	C	A	0.159138	0.0322783	0.343935	0.3034	FALSE	FALSE	FALSE	WphYHu	0.0152821	0.03467	outcome	TRUE	reported	textfile	0.0377278	2.46419e-05	exposure	TRUE	reported	6njNwt	textfile	456348	2	1	TRUE	NA	3.89863e-05	17.7919	18.5645
	rs55838065	A	G	A	G	0.536415	-0.109154	0.0217255	0.0239	FALSE	FALSE	FALSE	WphYHu	0.0463049	0.01841	outcome	TRUE	reported	textfile	0.126324	2.17285e-05	exposure	TRUE	reported	6njNwt	textfile	456348	2	1	TRUE	NA	3.95109e-05	18.0313	18.5645
	rs56047074	G	A	G	A	0.32643	0.0241539	0.0664234	0.0604	FALSE	FALSE	FALSE	WphYHu	0.0318175	0.4478	outcome	TRUE	reported	textfile	0.0751035	1.38386e-05	exposure	TRUE	reported	6njNwt	textfile	456348	2	1	TRUE	NA	4.13948e-05	18.8911	18.5645
	rs56884018	G	C	G	C	-0.422549	-0.0301715	0.0324252	0.0349	FALSE	TRUE	FALSE	WphYHu	0.0383702	0.4317	outcome	TRUE	reported	textfile	0.102644	3.84436e-05	exposure	TRUE	reported	6njNwt	textfile	456348	2	1	TRUE	NA	3.71343e-05	16.9467	18.5645
	rs57322792	C	G	C	G	-0.161379	-0.0105713	0.465921	0.4539	FALSE	TRUE	TRUE	WphYHu	0.0144178	0.4634	outcome	TRUE	reported	textfile	0.0368176	1.16949e-05	exposure	TRUE	reported	6njNwt	textfile	456348	2	1	FALSE	NA	4.20987e-05	19.2124	18.5645
	rs62412409	G	T	G	T	-0.340228	0.0047426	0.0539196	0.0514	FALSE	FALSE	FALSE	WphYHu	0.0318158	0.8815	outcome	TRUE	reported	textfile	0.080111	2.16688e-05	exposure	TRUE	reported	6njNwt	textfile	456348	2	1	TRUE	NA	3.95223e-05	18.0366	18.5645
	rs62489617	C	T	C	T	0.355941	0.10058	0.0493868	0.0396	FALSE	FALSE	FALSE	WphYHu	0.0371062	0.006716	outcome	TRUE	reported	textfile	0.0841596	2.34355e-05	exposure	TRUE	reported	6njNwt	textfile	456348	2	1	TRUE	NA	3.91954e-05	17.8874	18.5645
	rs6669702	T	C	T	C	-0.222935	-0.0024358	0.128414	0.1771	FALSE	FALSE	FALSE	WphYHu	0.0185022	0.8953	outcome	TRUE	reported	textfile	0.0536251	3.22053e-05	exposure	TRUE	reported	6njNwt	textfile	456348	2	1	TRUE	NA	3.78711e-05	17.283	18.5645
	rs6708226	A	G	A	G	-0.156169	-0.012532	0.473255	0.4615	FALSE	FALSE	FALSE	WphYHu	0.0141287	0.3751	outcome	TRUE	reported	textfile	0.037391	2.95843e-05	exposure	TRUE	reported	6njNwt	textfile	456348	2	1	TRUE	NA	3.82246e-05	17.4443	18.5645
	rs6767987	G	A	G	A	0.218757	0.0246015	0.13856	0.1672	FALSE	FALSE	FALSE	WphYHu	0.01878	0.1902	outcome	TRUE	reported	textfile	0.0521286	2.71077e-05	exposure	TRUE	reported	6njNwt	textfile	456348	2	1	TRUE	NA	3.85886e-05	17.6104	18.5645
	rs6980297	G	A	G	A	-0.17058	-0.0014515	0.261736	0.236	FALSE	FALSE	FALSE	WphYHu	0.0165036	0.9299	outcome	TRUE	reported	textfile	0.041228	3.51125e-05	exposure	TRUE	reported	6njNwt	textfile	456348	2	1	TRUE	NA	3.75111e-05	17.1187	18.5645
	rs7180350	T	C	T	C	0.213851	0.0067482	0.151873	0.185	FALSE	FALSE	FALSE	WphYHu	0.0180411	0.7084	outcome	TRUE	reported	textfile	0.0500877	1.95895e-05	exposure	TRUE	reported	6njNwt	textfile	456348	2	1	TRUE	NA	3.99436e-05	18.2288	18.5645
	rs7230417	T	C	T	C	-0.161286	-0.0239897	0.443306	0.4323	FALSE	FALSE	FALSE	WphYHu	0.0140958	0.08877	outcome	TRUE	reported	textfile	0.0364182	9.48012e-06	exposure	TRUE	reported	6njNwt	textfile	456348	2	1	TRUE	NA	4.29775e-05	19.6135	18.5645
	rs72719052	T	C	T	C	0.329387	-5.99e-05	0.0541235	0.0646	FALSE	FALSE	FALSE	WphYHu	0.0291438	0.9984	outcome	TRUE	reported	textfile	0.0803133	4.10883e-05	exposure	TRUE	reported	6njNwt	textfile	456348	2	1	TRUE	NA	3.68575e-05	16.8204	18.5645
	rs72795074	A	G	A	G	0.855066	0.0570657	0.00939634	0.0145	FALSE	FALSE	FALSE	WphYHu	0.064979	0.3798	outcome	TRUE	reported	textfile	0.199103	1.75009e-05	exposure	TRUE	reported	6njNwt	textfile	456348	2	1	TRUE	NA	4.04138e-05	18.4434	18.5645
	rs73163460	C	G	C	G	0.339066	0.0166291	0.051194	0.0486	FALSE	TRUE	FALSE	WphYHu	0.0337529	0.6222	outcome	TRUE	reported	textfile	0.0822448	3.74549e-05	exposure	TRUE	reported	6njNwt	textfile	456348	2	1	TRUE	NA	3.72425e-05	16.9961	18.5645
	rs740644	C	G	C	G	-0.161474	0.0273905	0.460547	0.4877	FALSE	TRUE	TRUE	WphYHu	0.0145316	0.05944	outcome	TRUE	reported	textfile	0.0376129	1.76244e-05	exposure	TRUE	reported	6njNwt	textfile	456348	2	1	FALSE	NA	4.03848e-05	18.4302	18.5645
	rs74448073	G	T	G	T	0.684535	0.0087368	0.0143536	0.0208	FALSE	FALSE	FALSE	WphYHu	0.0507489	0.8633	outcome	TRUE	reported	textfile	0.158791	1.62571e-05	exposure	TRUE	reported	6njNwt	textfile	456348	2	1	TRUE	NA	4.07217e-05	18.5839	18.5645
	rs74605658	C	A	C	A	0.28519	-0.0290346	0.0815406	0.0689	FALSE	FALSE	FALSE	WphYHu	0.0279125	0.2982	outcome	TRUE	reported	textfile	0.0662138	1.65406e-05	exposure	TRUE	reported	6njNwt	textfile	456348	2	1	TRUE	NA	4.06497e-05	18.5511	18.5645
	rs75536128	A	G	A	G	0.256179	0.0315782	0.0902997	0.0965	FALSE	FALSE	FALSE	WphYHu	0.0238058	0.1847	outcome	TRUE	reported	textfile	0.0631522	4.98072e-05	exposure	TRUE	reported	6njNwt	textfile	456348	2	1	TRUE	NA	3.60577e-05	16.4554	18.5645
	rs75667310	A	T	A	T	0.88522	-0.0530426	0.0114026	0.0089	FALSE	TRUE	FALSE	WphYHu	0.0864852	0.5397	outcome	TRUE	reported	textfile	0.183807	1.46448e-06	exposure	TRUE	reported	6njNwt	textfile	456348	2	1	TRUE	NA	5.0823e-05	23.194	18.5645
	rs76061428	A	C	A	C	0.591845	-0.0547351	0.0192195	0.0204	FALSE	FALSE	FALSE	WphYHu	0.0559384	0.3278	outcome	TRUE	reported	textfile	0.13597	1.34432e-05	exposure	TRUE	reported	6njNwt	textfile	456348	2	1	TRUE	NA	4.1516e-05	18.9465	18.5645
	rs76463828	C	T	C	T	0.478281	-0.0079955	0.0264546	0.0453	FALSE	FALSE	FALSE	WphYHu	0.0348858	0.8187	outcome	TRUE	reported	textfile	0.11387	2.66651e-05	exposure	TRUE	reported	6njNwt	textfile	456348	2	1	TRUE	NA	3.86576e-05	17.6419	18.5645
	rs76764072	A	G	A	G	0.303156	-0.0570378	0.0667622	0.1115	FALSE	FALSE	FALSE	WphYHu	0.0229468	0.01293	outcome	TRUE	reported	textfile	0.0722085	2.68878e-05	exposure	TRUE	reported	6njNwt	textfile	456348	2	1	TRUE	NA	3.86227e-05	17.626	18.5645
	rs77304254	A	G	A	G	0.560399	0.0021292	0.0190896	0.0237	FALSE	FALSE	FALSE	WphYHu	0.0469819	0.9639	outcome	TRUE	reported	textfile	0.135846	3.70314e-05	exposure	TRUE	reported	6njNwt	textfile	456348	2	1	TRUE	NA	3.72897e-05	17.0176	18.5645
	rs77727916	C	T	C	T	0.444394	-0.0442278	0.0311545	0.0278	FALSE	FALSE	FALSE	WphYHu	0.0443424	0.3186	outcome	TRUE	reported	textfile	0.105423	2.49396e-05	exposure	TRUE	reported	6njNwt	textfile	456348	2	1	TRUE	NA	3.89361e-05	17.769	18.5645
	rs77799949	G	A	G	A	0.982765	-0.0203238	0.00639535	0.0185	FALSE	FALSE	FALSE	WphYHu	0.0578395	0.7253	outcome	TRUE	reported	textfile	0.241436	4.69107e-05	exposure	TRUE	reported	6njNwt	textfile	456348	2	1	TRUE	NA	3.63064e-05	16.5689	18.5645
	rs77910673	T	G	T	G	0.225241	-0.0092507	0.139946	0.1445	FALSE	FALSE	FALSE	WphYHu	0.0201501	0.6462	outcome	TRUE	reported	textfile	0.0521095	1.543e-05	exposure	TRUE	reported	6njNwt	textfile	456348	2	1	TRUE	NA	4.09399e-05	18.6835	18.5645
	rs7820659	A	G	A	G	0.195523	0.0161408	0.225759	0.2532	FALSE	FALSE	FALSE	WphYHu	0.0161435	0.3174	outcome	TRUE	reported	textfile	0.0430978	5.71355e-06	exposure	TRUE	reported	6njNwt	textfile	456348	2	1	TRUE	NA	4.50993e-05	20.5818	18.5645
	rs7838979	A	G	A	G	0.790319	0.0164851	0.0123303	0.0108	FALSE	FALSE	FALSE	WphYHu	0.0721226	0.8192	outcome	TRUE	reported	textfile	0.174217	5.72231e-06	exposure	TRUE	reported	6njNwt	textfile	456348	2	1	TRUE	NA	4.50929e-05	20.5789	18.5645
	rs78535155	G	A	G	A	0.833026	0.0042127	0.0123993	0.0194	FALSE	FALSE	FALSE	WphYHu	0.0518001	0.9352	outcome	TRUE	reported	textfile	0.174962	1.92471e-06	exposure	TRUE	reported	6njNwt	textfile	456348	2	1	TRUE	NA	4.9672e-05	22.6688	18.5645
	rs79344312	T	C	T	C	0.492906	-0.0272784	0.0250456	0.0254	FALSE	FALSE	FALSE	WphYHu	0.0453674	0.5477	outcome	TRUE	reported	textfile	0.117436	2.7021e-05	exposure	TRUE	reported	6njNwt	textfile	456348	2	1	TRUE	NA	3.86023e-05	17.6167	18.5645
	rs79781120	A	C	A	C	-0.235199	-0.0024568	0.11302	0.1014	FALSE	FALSE	FALSE	WphYHu	0.0240767	0.9187	outcome	TRUE	reported	textfile	0.0569936	3.67907e-05	exposure	TRUE	reported	6njNwt	textfile	456348	2	1	TRUE	NA	3.7317e-05	17.0301	18.5645
	rs9276606	T	A	T	A	0.164659	0.0268392	0.281075	0.2585	FALSE	TRUE	FALSE	WphYHu	0.0169187	0.1127	outcome	TRUE	reported	textfile	0.0397857	3.4935e-05	exposure	TRUE	reported	6njNwt	textfile	456348	2	1	TRUE	NA	3.75322e-05	17.1283	18.5645
	rs934096	C	T	C	T	-0.190743	-0.0187685	0.359001	0.391	FALSE	FALSE	FALSE	WphYHu	0.0144121	0.1928	outcome	TRUE	reported	textfile	0.0388286	8.99574e-07	exposure	TRUE	reported	6njNwt	textfile	456348	2	1	TRUE	NA	5.2878e-05	24.1319	18.5645
	rs996907	A	C	A	C	0.148997	0.013291	0.489302	0.4939	FALSE	FALSE	FALSE	WphYHu	0.0139217	0.3397	outcome	TRUE	reported	textfile	0.0346948	1.75089e-05	exposure	TRUE	reported	6njNwt	textfile	456348	2	1	TRUE	NA	4.04122e-05	18.4427	18.5645
AP on CD127 on CD28+ CD45RA- CD8bri T cells	rs10199055	A	T	A	T	-0.208025	-0.03426	0.9736	0.9598	FALSE	TRUE	FALSE	Vlt845	0.07006	0.624901	outcome	TRUE	reported	textfile	0.047029	9.719e-06	exposure	TRUE	reported	NBe91A	textfile	855309	2	1	TRUE	NA	2.28752e-05	19.5658	20.4087
	rs10218978	A	G	A	G	0.0692785	0.005433	0.7445	0.6615	FALSE	FALSE	FALSE	Vlt845	0.02863	0.8495	outcome	TRUE	reported	textfile	0.0162201	1.945e-05	exposure	TRUE	reported	NBe91A	textfile	855309	2	1	TRUE	NA	2.13284e-05	18.2427	20.4087
	rs1025003	A	G	A	G	0.0681277	-0.04702	0.2687	0.1589	FALSE	FALSE	FALSE	Vlt845	0.03684	0.202	outcome	TRUE	reported	textfile	0.0156435	1.331e-05	exposure	TRUE	reported	NBe91A	textfile	855309	2	1	TRUE	NA	2.21741e-05	18.9661	20.4087
	rs10740878	A	C	A	C	0.068335	0.01867	0.2542	0.3818	FALSE	FALSE	FALSE	Vlt845	0.02799	0.5047	outcome	TRUE	reported	textfile	0.0163312	2.86e-05	exposure	TRUE	reported	NBe91A	textfile	855309	2	1	TRUE	NA	2.047e-05	17.5085	20.4087
	rs10794306	T	G	T	G	-0.0638576	-0.01222	0.6037	0.5687	FALSE	FALSE	FALSE	Vlt845	0.02797	0.662101	outcome	TRUE	reported	textfile	0.0144984	1.06e-05	exposure	TRUE	reported	NBe91A	textfile	855309	2	1	TRUE	NA	2.26805e-05	19.3992	20.4087
	rs10898145	A	C	A	C	0.168349	0.07696	0.9631	0.8981	FALSE	FALSE	FALSE	Vlt845	0.04523	0.0889795	outcome	TRUE	reported	textfile	0.0384029	1.166e-05	exposure	TRUE	reported	NBe91A	textfile	855309	2	1	TRUE	NA	2.24678e-05	19.2173	20.4087
	rs111772003	C	G	C	G	0.172667	0.02722	0.0324	0.0937	FALSE	TRUE	FALSE	Vlt845	0.04746	0.5664	outcome	TRUE	reported	textfile	0.0416112	3.331e-05	exposure	TRUE	reported	NBe91A	textfile	855309	2	1	TRUE	NA	2.01311e-05	17.2186	20.4087
	rs113162489	A	T	A	T	-0.247867	0.143	0.9792	0.9966	FALSE	TRUE	FALSE	Vlt845	0.2282	0.5308	outcome	TRUE	reported	textfile	0.0561899	1.028e-05	exposure	TRUE	reported	NBe91A	textfile	855309	2	1	TRUE	NA	2.27503e-05	19.4589	20.4087
	rs114078518	T	C	T	C	-0.215834	-0.05904	0.9794	0.937	FALSE	FALSE	FALSE	Vlt845	0.05598	0.2917	outcome	TRUE	reported	textfile	0.0527163	4.235e-05	exposure	TRUE	reported	NBe91A	textfile	855309	2	1	TRUE	NA	1.95983e-05	16.7629	20.4087
	rs11622995	T	C	T	C	0.0630323	0.005069	0.6809	0.6409	FALSE	FALSE	FALSE	Vlt845	0.02833	0.858	outcome	TRUE	reported	textfile	0.0150734	2.894e-05	exposure	TRUE	reported	NBe91A	textfile	855309	2	1	TRUE	NA	2.04443e-05	17.4865	20.4087
	rs11638027	T	G	T	G	-0.091914	0.03179	0.1251	0.092	FALSE	FALSE	FALSE	Vlt845	0.04771	0.5053	outcome	TRUE	reported	textfile	0.0214492	1.826e-05	exposure	TRUE	reported	NBe91A	textfile	855309	2	1	TRUE	NA	2.14688e-05	18.3629	20.4087
	rs117614455	C	G	C	G	-0.131096	0.1558	0.9407	0.9887	FALSE	TRUE	FALSE	Vlt845	0.1281	0.2239	outcome	TRUE	reported	textfile	0.0308236	2.108e-05	exposure	TRUE	reported	NBe91A	textfile	855309	2	1	TRUE	NA	2.11486e-05	18.0889	20.4087
	rs117904271	T	G	T	G	-0.237254	0.01762	0.9765	0.9916	FALSE	FALSE	FALSE	Vlt845	0.1504	0.9068	outcome	TRUE	reported	textfile	0.0468551	4.115e-07	exposure	TRUE	reported	NBe91A	textfile	855309	2	1	TRUE	NA	2.99761e-05	25.6396	20.4087
	rs11889901	A	G	A	G	0.0607513	-0.01272	0.4312	0.5728	FALSE	FALSE	FALSE	Vlt845	0.02767	0.6458	outcome	TRUE	reported	textfile	0.0142775	2.09e-05	exposure	TRUE	reported	NBe91A	textfile	855309	2	1	TRUE	NA	2.11677e-05	18.1053	20.4087
	rs11940944	T	C	T	C	0.087857	0.02751	0.1351	0.2452	FALSE	FALSE	FALSE	Vlt845	0.03198	0.3898	outcome	TRUE	reported	textfile	0.0203198	1.534e-05	exposure	TRUE	reported	NBe91A	textfile	855309	2	1	TRUE	NA	2.18565e-05	18.6945	20.4087
	rs12045182	A	G	A	G	-0.0588115	0.07345	0.451	0.5567	FALSE	FALSE	FALSE	Vlt845	0.02745	0.00749394	outcome	TRUE	reported	textfile	0.0140577	2.87e-05	exposure	TRUE	reported	NBe91A	textfile	855309	2	1	TRUE	NA	2.04628e-05	17.5023	20.4087
	rs1215611	A	G	A	G	0.0824211	-0.02028	0.1635	0.2125	FALSE	FALSE	FALSE	Vlt845	0.03339	0.543599	outcome	TRUE	reported	textfile	0.0189922	1.427e-05	exposure	TRUE	reported	NBe91A	textfile	855309	2	1	TRUE	NA	2.20188e-05	18.8332	20.4087
	rs12540839	A	G	A	G	0.157461	-0.1942	0.0407	0.0031	FALSE	FALSE	FALSE	Vlt845	0.2454	0.4288	outcome	TRUE	reported	textfile	0.0357068	1.035e-05	exposure	TRUE	reported	NBe91A	textfile	855309	2	1	TRUE	NA	2.27357e-05	19.4465	20.4087
	rs12957426	A	G	A	G	-0.0587037	0.01639	0.5234	0.4779	FALSE	FALSE	FALSE	Vlt845	0.02776	0.555	outcome	TRUE	reported	textfile	0.0142568	3.828e-05	exposure	TRUE	reported	NBe91A	textfile	855309	2	1	TRUE	NA	1.98224e-05	16.9545	20.4087
	rs137869949	A	G	A	G	0.391292	0.06339	0.006	0.0277	FALSE	FALSE	FALSE	Vlt845	0.08375	0.4492	outcome	TRUE	reported	textfile	0.0872396	7.282e-06	exposure	TRUE	reported	NBe91A	textfile	855309	2	1	TRUE	NA	2.35203e-05	20.1175	20.4087
	rs139306598	T	G	T	G	0.184103	0.05995	0.0299	0.0259	FALSE	FALSE	FALSE	Vlt845	0.08616	0.4866	outcome	TRUE	reported	textfile	0.0438419	2.678e-05	exposure	TRUE	reported	NBe91A	textfile	855309	2	1	TRUE	NA	2.06164e-05	17.6337	20.4087
	rs1406946	T	C	T	C	-0.0637495	-5.828e-05	0.4843	0.3009	FALSE	FALSE	FALSE	Vlt845	0.03003	0.9985	outcome	TRUE	reported	textfile	0.0140974	6.124e-06	exposure	TRUE	reported	NBe91A	textfile	855309	2	1	TRUE	NA	2.39079e-05	20.4491	20.4087
	rs142106282	T	C	T	C	0.191194	0.03341	0.0273	0.0375	FALSE	FALSE	FALSE	Vlt845	0.07229	0.644	outcome	TRUE	reported	textfile	0.0466584	4.172e-05	exposure	TRUE	reported	NBe91A	textfile	855309	2	1	TRUE	NA	1.96316e-05	16.7914	20.4087
	rs142715520	A	G	A	G	0.112708	-0.02265	0.112	0.0235	FALSE	FALSE	FALSE	Vlt845	0.09311	0.8078	outcome	TRUE	reported	textfile	0.0226908	6.795e-07	exposure	TRUE	reported	NBe91A	textfile	855309	2	1	TRUE	NA	2.88451e-05	24.6722	20.4087
	rs143577867	T	C	T	C	0.30334	0.05187	0.0127	0.0253	FALSE	FALSE	FALSE	Vlt845	0.08823	0.5566	outcome	TRUE	reported	textfile	0.0724393	2.82e-05	exposure	TRUE	reported	NBe91A	textfile	855309	2	1	TRUE	NA	2.05012e-05	17.5352	20.4087
	rs143690912	T	C	T	C	0.176986	-0.09105	0.0336	0.0365	FALSE	FALSE	FALSE	Vlt845	0.07237	0.2085	outcome	TRUE	reported	textfile	0.0392879	6.642e-06	exposure	TRUE	reported	NBe91A	textfile	855309	2	1	TRUE	NA	2.37261e-05	20.2936	20.4087
	rs144002578	A	G	A	G	0.200386	0.3182	0.0232	0.0046	FALSE	FALSE	FALSE	Vlt845	0.1975	0.1071	outcome	TRUE	reported	textfile	0.0479196	2.893e-05	exposure	TRUE	reported	NBe91A	textfile	855309	2	1	TRUE	NA	2.04445e-05	17.4867	20.4087
	rs144398071	T	C	T	C	0.185959	-0.04706	0.0269	0.0003	FALSE	FALSE	FALSE	Vlt845	0.7401	0.9493	outcome	TRUE	reported	textfile	0.0454611	4.304e-05	exposure	TRUE	reported	NBe91A	textfile	855309	2	1	TRUE	NA	1.95624e-05	16.7322	20.4087
	rs147839099	A	G	A	G	-0.158295	-0.1415	0.9562	0.9909	FALSE	FALSE	FALSE	Vlt845	0.1554	0.3626	outcome	TRUE	reported	textfile	0.0381147	3.28e-05	exposure	TRUE	reported	NBe91A	textfile	855309	2	1	TRUE	NA	2.01658e-05	17.2483	20.4087
	rs149223255	A	G	A	G	0.200275	0.2546	0.0279	0.02	FALSE	FALSE	FALSE	Vlt845	0.09746	0.00904899	outcome	TRUE	reported	textfile	0.0442303	5.954e-06	exposure	TRUE	reported	NBe91A	textfile	855309	2	1	TRUE	NA	2.39706e-05	20.5027	20.4087
	rs150552408	A	G	A	G	0.441485	0.03963	0.0071	0.036	FALSE	FALSE	FALSE	Vlt845	0.07354	0.59	outcome	TRUE	reported	textfile	0.0944439	2.946e-06	exposure	TRUE	reported	NBe91A	textfile	855309	2	1	TRUE	NA	2.55476e-05	21.8516	20.4087
	rs17023123	A	G	A	G	-0.179619	-0.04525	0.9686	0.9866	FALSE	FALSE	FALSE	Vlt845	0.1207	0.707801	outcome	TRUE	reported	textfile	0.0422486	2.124e-05	exposure	TRUE	reported	NBe91A	textfile	855309	2	1	TRUE	NA	2.11324e-05	18.075	20.4087
	rs17035407	A	G	A	G	-0.191668	0.08745	0.9779	0.9861	FALSE	FALSE	FALSE	Vlt845	0.1197	0.4649	outcome	TRUE	reported	textfile	0.0466648	4.003e-05	exposure	TRUE	reported	NBe91A	textfile	855309	2	1	TRUE	NA	1.97237e-05	16.8701	20.4087
	rs17078338	A	C	A	C	-0.154203	-0.0617	0.9551	0.9882	FALSE	FALSE	FALSE	Vlt845	0.1253	0.6226	outcome	TRUE	reported	textfile	0.0378126	4.541e-05	exposure	TRUE	reported	NBe91A	textfile	855309	2	1	TRUE	NA	1.94437e-05	16.6307	20.4087
	rs17261915	T	C	T	C	-0.0808467	0.00575	0.7775	0.7002	FALSE	FALSE	FALSE	Vlt845	0.02977	0.8469	outcome	TRUE	reported	textfile	0.0166637	1.224e-06	exposure	TRUE	reported	NBe91A	textfile	855309	2	1	TRUE	NA	2.75199e-05	23.5386	20.4087
	rs17720677	A	G	A	G	0.0606204	0.01467	0.3237	0.3647	FALSE	FALSE	FALSE	Vlt845	0.02854	0.6074	outcome	TRUE	reported	textfile	0.0148888	4.67e-05	exposure	TRUE	reported	NBe91A	textfile	855309	2	1	TRUE	NA	1.93815e-05	16.5774	20.4087
	rs180841391	T	G	T	G	0.267373	0.1233	0.0185	0.0226	FALSE	FALSE	FALSE	Vlt845	0.0897	0.1695	outcome	TRUE	reported	textfile	0.0576261	3.488e-06	exposure	TRUE	reported	NBe91A	textfile	855309	2	1	TRUE	NA	2.51689e-05	21.5277	20.4087
	rs1811259	A	G	A	G	-0.0618426	0.007539	0.3808	0.3329	FALSE	FALSE	FALSE	Vlt845	0.0287	0.792801	outcome	TRUE	reported	textfile	0.014532	2.085e-05	exposure	TRUE	reported	NBe91A	textfile	855309	2	1	TRUE	NA	2.11735e-05	18.1102	20.4087
	rs191041365	T	C	T	C	0.407876	0.06768	0.0192	0.0555	FALSE	FALSE	FALSE	Vlt845	0.06079	0.2656	outcome	TRUE	reported	textfile	0.0530175	1.435e-14	exposure	TRUE	reported	NBe91A	textfile	855309	2	1	TRUE	NA	6.91934e-05	59.1857	20.4087
	rs1921294	A	C	A	C	-0.0596894	0.001799	0.4421	0.3531	FALSE	FALSE	FALSE	Vlt845	0.02928	0.951	outcome	TRUE	reported	textfile	0.0141207	2.367e-05	exposure	TRUE	reported	NBe91A	textfile	855309	2	1	TRUE	NA	2.08905e-05	17.8682	20.4087
	rs2152451	C	G	C	G	-0.0758148	0.06406	0.2057	0.1529	FALSE	TRUE	FALSE	Vlt845	0.0378	0.0902194	outcome	TRUE	reported	textfile	0.0175178	1.506e-05	exposure	TRUE	reported	NBe91A	textfile	855309	2	1	TRUE	NA	2.18986e-05	18.7304	20.4087
	rs2277424	T	C	T	C	0.096689	0.04061	0.0974	0.1217	FALSE	FALSE	FALSE	Vlt845	0.04177	0.331	outcome	TRUE	reported	textfile	0.0237928	4.828e-05	exposure	TRUE	reported	NBe91A	textfile	855309	2	1	TRUE	NA	1.93077e-05	16.5144	20.4087
	rs2293974	A	T	A	T	-0.0647645	0.0006646	0.7335	0.7368	FALSE	TRUE	FALSE	Vlt845	0.03143	0.9831	outcome	TRUE	reported	textfile	0.0159369	4.828e-05	exposure	TRUE	reported	NBe91A	textfile	855309	2	1	TRUE	NA	1.93079e-05	16.5145	20.4087
	rs2483234	A	G	A	G	0.127886	-0.003797	0.0567	0.1272	FALSE	FALSE	FALSE	Vlt845	0.04139	0.9269	outcome	TRUE	reported	textfile	0.0302818	2.408e-05	exposure	TRUE	reported	NBe91A	textfile	855309	2	1	TRUE	NA	2.08523e-05	17.8355	20.4087
	rs28943868	T	C	T	C	-0.305326	0.01756	0.0154	0.0211	FALSE	FALSE	FALSE	Vlt845	0.09676	0.856	outcome	TRUE	reported	textfile	0.0612144	6.106e-07	exposure	TRUE	reported	NBe91A	textfile	855309	2	1	TRUE	NA	2.90861e-05	24.8783	20.4087
	rs298751	A	T	A	T	0.0806176	0.03472	0.8286	0.8233	FALSE	TRUE	FALSE	Vlt845	0.0356	0.3295	outcome	TRUE	reported	textfile	0.0187407	1.695e-05	exposure	TRUE	reported	NBe91A	textfile	855309	2	1	TRUE	NA	2.16349e-05	18.5049	20.4087
	rs34948286	A	G	A	G	-0.069439	-0.02142	0.7445	0.7373	FALSE	FALSE	FALSE	Vlt845	0.03115	0.491801	outcome	TRUE	reported	textfile	0.0161657	1.743e-05	exposure	TRUE	reported	NBe91A	textfile	855309	2	1	TRUE	NA	2.15718e-05	18.4509	20.4087
	rs36026988	T	C	T	C	0.0811731	0.0008194	0.7815	0.824	FALSE	FALSE	FALSE	Vlt845	0.03556	0.9816	outcome	TRUE	reported	textfile	0.017126	2.14e-06	exposure	TRUE	reported	NBe91A	textfile	855309	2	1	TRUE	NA	2.6265e-05	22.4653	20.4087
	rs3752345	C	G	C	G	-0.0680615	-0.01673	0.6953	0.5221	FALSE	TRUE	TRUE	Vlt845	0.02767	0.5455	outcome	TRUE	reported	textfile	0.0152037	7.583e-06	exposure	TRUE	reported	NBe91A	textfile	855309	2	1	FALSE	NA	2.34299e-05	20.0403	20.4087
	rs3842	T	C	T	C	0.0979966	-0.01124	0.8604	0.9002	FALSE	FALSE	FALSE	Vlt845	0.04548	0.8048	outcome	TRUE	reported	textfile	0.0203537	1.474e-06	exposure	TRUE	reported	NBe91A	textfile	855309	2	1	TRUE	NA	2.71019e-05	23.1811	20.4087
	rs4054764	A	G	A	G	0.0991578	0.01225	0.8876	0.8986	FALSE	FALSE	FALSE	Vlt845	0.04558	0.788199	outcome	TRUE	reported	textfile	0.0240212	3.66e-05	exposure	TRUE	reported	NBe91A	textfile	855309	2	1	TRUE	NA	1.9922e-05	17.0398	20.4087
	rs41264229	T	C	T	C	-0.203493	-0.139	0.9765	0.9824	FALSE	FALSE	FALSE	Vlt845	0.1025	0.1751	outcome	TRUE	reported	textfile	0.0480113	2.251e-05	exposure	TRUE	reported	NBe91A	textfile	855309	2	1	TRUE	NA	2.10029e-05	17.9643	20.4087
	rs4243086	A	G	A	G	-0.084191	-0.002972	0.139	0.1923	FALSE	FALSE	FALSE	Vlt845	0.03486	0.9321	outcome	TRUE	reported	textfile	0.020421	3.743e-05	exposure	TRUE	reported	NBe91A	textfile	855309	2	1	TRUE	NA	1.98722e-05	16.9972	20.4087
	rs4336418	A	G	A	G	0.0639005	0.02503	0.3703	0.555	FALSE	FALSE	FALSE	Vlt845	0.02777	0.3674	outcome	TRUE	reported	textfile	0.0143845	8.9e-06	exposure	TRUE	reported	NBe91A	textfile	855309	2	1	TRUE	NA	2.3072e-05	19.7341	20.4087
	rs438568	A	G	A	G	0.059227	0.007398	0.3515	0.2822	FALSE	FALSE	FALSE	Vlt845	0.02986	0.8044	outcome	TRUE	reported	textfile	0.0145942	4.944e-05	exposure	TRUE	reported	NBe91A	textfile	855309	2	1	TRUE	NA	1.92552e-05	16.4694	20.4087
	rs4662134	A	G	A	G	0.213841	0.009812	0.0199	0.0137	FALSE	FALSE	FALSE	Vlt845	0.1206	0.9352	outcome	TRUE	reported	textfile	0.0496417	1.65e-05	exposure	TRUE	reported	NBe91A	textfile	855309	2	1	TRUE	NA	2.16948e-05	18.5562	20.4087
	rs4663946	T	C	T	C	0.078141	0.04529	0.6032	0.5029	FALSE	FALSE	FALSE	Vlt845	0.02749	0.0996093	outcome	TRUE	reported	textfile	0.0142422	4.097e-08	exposure	TRUE	reported	NBe91A	textfile	855309	2	1	TRUE	NA	3.51937e-05	30.1025	20.4087
	rs4709619	A	G	A	G	-0.0620498	0.01522	0.4233	0.2884	FALSE	FALSE	FALSE	Vlt845	0.02994	0.611299	outcome	TRUE	reported	textfile	0.0147339	2.538e-05	exposure	TRUE	reported	NBe91A	textfile	855309	2	1	TRUE	NA	2.07354e-05	17.7355	20.4087
	rs4805554	T	C	T	C	-0.0810713	-0.01891	0.8081	0.7272	FALSE	FALSE	FALSE	Vlt845	0.03052	0.535499	outcome	TRUE	reported	textfile	0.0177148	4.729e-06	exposure	TRUE	reported	NBe91A	textfile	855309	2	1	TRUE	NA	2.44866e-05	20.9441	20.4087
	rs4888362	T	C	T	C	-0.105046	0.05826	0.1536	0.2137	FALSE	FALSE	FALSE	Vlt845	0.03368	0.0837606	outcome	TRUE	reported	textfile	0.0207989	4.405e-07	exposure	TRUE	reported	NBe91A	textfile	855309	2	1	TRUE	NA	2.98224e-05	25.5081	20.4087
	rs490887	A	G	A	G	0.0651261	0.01689	0.2631	0.2473	FALSE	FALSE	FALSE	Vlt845	0.03166	0.5938	outcome	TRUE	reported	textfile	0.0160218	4.807e-05	exposure	TRUE	reported	NBe91A	textfile	855309	2	1	TRUE	NA	1.93177e-05	16.5229	20.4087
	rs55804810	T	C	T	C	0.0638037	-0.01825	0.6093	0.6707	FALSE	FALSE	FALSE	Vlt845	0.02865	0.5241	outcome	TRUE	reported	textfile	0.0144181	9.632e-06	exposure	TRUE	reported	NBe91A	textfile	855309	2	1	TRUE	NA	2.28951e-05	19.5828	20.4087
	rs56014705	A	G	A	G	-0.0867287	-0.08831	0.8689	0.9132	FALSE	FALSE	FALSE	Vlt845	0.0482	0.0670301	outcome	TRUE	reported	textfile	0.0208486	3.184e-05	exposure	TRUE	reported	NBe91A	textfile	855309	2	1	TRUE	NA	2.02321e-05	17.305	20.4087
	rs56016516	T	G	T	G	0.288572	0.01323	0.9863	0.9603	FALSE	FALSE	FALSE	Vlt845	0.0706	0.8513	outcome	TRUE	reported	textfile	0.0664845	1.422e-05	exposure	TRUE	reported	NBe91A	textfile	855309	2	1	TRUE	NA	2.2026e-05	18.8394	20.4087
	rs563296	A	G	A	G	0.0609141	0.002424	0.5249	0.6154	FALSE	FALSE	FALSE	Vlt845	0.02819	0.9315	outcome	TRUE	reported	textfile	0.0140228	1.399e-05	exposure	TRUE	reported	NBe91A	textfile	855309	2	1	TRUE	NA	2.20614e-05	18.8697	20.4087
	rs5768701	T	C	T	C	0.0647592	-0.04496	0.4016	0.3281	FALSE	FALSE	FALSE	Vlt845	0.02844	0.1141	outcome	TRUE	reported	textfile	0.0142919	5.865e-06	exposure	TRUE	reported	NBe91A	textfile	855309	2	1	TRUE	NA	2.40043e-05	20.5316	20.4087
	rs57799619	A	G	A	G	0.317877	0.1944	0.0119	0.0068	FALSE	FALSE	FALSE	Vlt845	0.1641	0.2363	outcome	TRUE	reported	textfile	0.0724627	1.15e-05	exposure	TRUE	reported	NBe91A	textfile	855309	2	1	TRUE	NA	2.24987e-05	19.2437	20.4087
	rs6128736	A	G	A	G	0.0931012	-0.02982	0.1208	0.1409	FALSE	FALSE	FALSE	Vlt845	0.03829	0.4362	outcome	TRUE	reported	textfile	0.0217227	1.82e-05	exposure	TRUE	reported	NBe91A	textfile	855309	2	1	TRUE	NA	2.14759e-05	18.3688	20.4087
	rs6901034	A	G	A	G	-0.0724139	0.02426	0.1905	0.2214	FALSE	FALSE	FALSE	Vlt845	0.03282	0.4599	outcome	TRUE	reported	textfile	0.0178399	4.927e-05	exposure	TRUE	reported	NBe91A	textfile	855309	2	1	TRUE	NA	1.92632e-05	16.4762	20.4087
	rs6926507	A	C	A	C	0.0888319	0.06563	0.8541	0.8978	FALSE	FALSE	FALSE	Vlt845	0.04573	0.1513	outcome	TRUE	reported	textfile	0.0212476	2.905e-05	exposure	TRUE	reported	NBe91A	textfile	855309	2	1	TRUE	NA	2.04355e-05	17.479	20.4087
	rs6928819	A	G	A	G	-0.0629108	-0.09413	0.391	0.462	FALSE	FALSE	FALSE	Vlt845	0.02737	0.000592707	outcome	TRUE	reported	textfile	0.0145252	1.483e-05	exposure	TRUE	reported	NBe91A	textfile	855309	2	1	TRUE	NA	2.19318e-05	18.7588	20.4087
	rs6943225	T	C	T	C	-0.0599368	-0.02659	0.6373	0.7873	FALSE	FALSE	FALSE	Vlt845	0.03308	0.4216	outcome	TRUE	reported	textfile	0.0147374	4.763e-05	exposure	TRUE	reported	NBe91A	textfile	855309	2	1	TRUE	NA	1.93381e-05	16.5403	20.4087
	rs7018333	A	G	A	G	0.0621746	-0.003413	0.3659	0.431	FALSE	FALSE	FALSE	Vlt845	0.02727	0.9004	outcome	TRUE	reported	textfile	0.0144688	1.73e-05	exposure	TRUE	reported	NBe91A	textfile	855309	2	1	TRUE	NA	2.15888e-05	18.4655	20.4087
	rs712419	A	C	A	C	-0.0616864	-0.02699	0.555	0.4774	FALSE	FALSE	FALSE	Vlt845	0.02769	0.3297	outcome	TRUE	reported	textfile	0.0143377	1.69e-05	exposure	TRUE	reported	NBe91A	textfile	855309	2	1	TRUE	NA	2.16415e-05	18.5105	20.4087
	rs7155907	T	C	T	C	-0.0578622	0.0076	0.5091	0.3445	FALSE	FALSE	FALSE	Vlt845	0.02889	0.7925	outcome	TRUE	reported	textfile	0.0139736	3.461e-05	exposure	TRUE	reported	NBe91A	textfile	855309	2	1	TRUE	NA	2.00466e-05	17.1464	20.4087
	rs7241709	T	G	T	G	-0.057518	-0.03278	0.5575	0.5801	FALSE	FALSE	FALSE	Vlt845	0.02776	0.2377	outcome	TRUE	reported	textfile	0.0141271	4.672e-05	exposure	TRUE	reported	NBe91A	textfile	855309	2	1	TRUE	NA	1.93807e-05	16.5768	20.4087
	rs72676681	A	T	A	T	-0.157552	-0.126	0.9634	0.9767	FALSE	TRUE	FALSE	Vlt845	0.08873	0.1557	outcome	TRUE	reported	textfile	0.0371287	2.202e-05	exposure	TRUE	reported	NBe91A	textfile	855309	2	1	TRUE	NA	2.1052e-05	18.0063	20.4087
	rs72750943	T	C	T	C	0.157937	-0.3005	0.9631	0.9937	FALSE	FALSE	FALSE	Vlt845	0.1751	0.0863595	outcome	TRUE	reported	textfile	0.0384768	4.048e-05	exposure	TRUE	reported	NBe91A	textfile	855309	2	1	TRUE	NA	1.96987e-05	16.8487	20.4087
	rs73076529	A	G	A	G	-0.0871152	0.03485	0.1341	0.1712	FALSE	FALSE	FALSE	Vlt845	0.03716	0.3484	outcome	TRUE	reported	textfile	0.020976	3.28e-05	exposure	TRUE	reported	NBe91A	textfile	855309	2	1	TRUE	NA	2.01656e-05	17.2481	20.4087
	rs73373773	T	C	T	C	0.183599	-0.02562	0.9652	0.9382	FALSE	FALSE	FALSE	Vlt845	0.05724	0.6544	outcome	TRUE	reported	textfile	0.0411469	8.119e-06	exposure	TRUE	reported	NBe91A	textfile	855309	2	1	TRUE	NA	2.32773e-05	19.9097	20.4087
	rs75331444	A	G	A	G	0.29339	0.04871	0.0725	0.0882	FALSE	FALSE	FALSE	Vlt845	0.04863	0.3167	outcome	TRUE	reported	textfile	0.0266862	4.081e-28	exposure	TRUE	reported	NBe91A	textfile	855309	2	1	TRUE	NA	0.000141297	120.869	20.4087
	rs75534238	A	G	A	G	0.145144	0.0009954	0.045	0.0764	FALSE	FALSE	FALSE	Vlt845	0.05118	0.9845	outcome	TRUE	reported	textfile	0.0338863	1.842e-05	exposure	TRUE	reported	NBe91A	textfile	855309	2	1	TRUE	NA	2.14495e-05	18.3463	20.4087
	rs75807674	T	C	T	C	0.219792	0.002458	0.0205	0.0688	FALSE	FALSE	FALSE	Vlt845	0.0537	0.9635	outcome	TRUE	reported	textfile	0.0530932	3.477e-05	exposure	TRUE	reported	NBe91A	textfile	855309	2	1	TRUE	NA	2.00361e-05	17.1374	20.4087
	rs76320607	A	G	A	G	0.155776	0.1104	0.0453	0.0096	FALSE	FALSE	FALSE	Vlt845	0.1369	0.4202	outcome	TRUE	reported	textfile	0.0357892	1.345e-05	exposure	TRUE	reported	NBe91A	textfile	855309	2	1	TRUE	NA	2.21495e-05	18.945	20.4087
	rs76775116	A	G	A	G	0.183481	-0.1568	0.0242	0.036	FALSE	FALSE	FALSE	Vlt845	0.07422	0.0347496	outcome	TRUE	reported	textfile	0.0447306	4.097e-05	exposure	TRUE	reported	NBe91A	textfile	855309	2	1	TRUE	NA	1.96716e-05	16.8256	20.4087
	rs769449	A	G	A	G	-0.0886861	-0.06499	0.1388	0.0334	FALSE	FALSE	FALSE	Vlt845	0.07659	0.3962	outcome	TRUE	reported	textfile	0.0206092	1.683e-05	exposure	TRUE	reported	NBe91A	textfile	855309	2	1	TRUE	NA	2.16499e-05	18.5177	20.4087
	rs7741021	A	C	A	C	-0.06486	0.01129	0.5245	0.5634	FALSE	FALSE	FALSE	Vlt845	0.02762	0.682801	outcome	TRUE	reported	textfile	0.01393	3.222e-06	exposure	TRUE	reported	NBe91A	textfile	855309	2	1	TRUE	NA	2.53465e-05	21.6796	20.4087
	rs77441407	T	C	T	C	0.173351	0.002152	0.0296	0.0187	FALSE	FALSE	FALSE	Vlt845	0.1011	0.983	outcome	TRUE	reported	textfile	0.0410882	2.454e-05	exposure	TRUE	reported	NBe91A	textfile	855309	2	1	TRUE	NA	2.08107e-05	17.7999	20.4087
	rs78051672	T	C	T	C	-0.150189	0.1078	0.0432	0.0185	FALSE	FALSE	FALSE	Vlt845	0.1008	0.2849	outcome	TRUE	reported	textfile	0.0362387	3.407e-05	exposure	TRUE	reported	NBe91A	textfile	855309	2	1	TRUE	NA	2.00816e-05	17.1763	20.4087
	rs78241371	A	T	A	T	0.108635	-0.09963	0.106	0.0182	FALSE	TRUE	FALSE	Vlt845	0.1037	0.3367	outcome	TRUE	reported	textfile	0.0225741	1.492e-06	exposure	TRUE	reported	NBe91A	textfile	855309	2	1	TRUE	NA	2.70759e-05	23.1588	20.4087
	rs78959579	T	C	T	C	-0.258333	-0.05265	0.9846	0.9937	FALSE	FALSE	FALSE	Vlt845	0.1722	0.759799	outcome	TRUE	reported	textfile	0.0554144	3.134e-06	exposure	TRUE	reported	NBe91A	textfile	855309	2	1	TRUE	NA	2.54086e-05	21.7327	20.4087
	rs79835680	A	G	A	G	0.305233	0.04276	0.0127	0.0288	FALSE	FALSE	FALSE	Vlt845	0.08173	0.6009	outcome	TRUE	reported	textfile	0.0683163	7.898e-06	exposure	TRUE	reported	NBe91A	textfile	855309	2	1	TRUE	NA	2.3339e-05	19.9625	20.4087
	rs891885	T	C	T	C	0.0596281	0.0184	0.4354	0.4591	FALSE	FALSE	FALSE	Vlt845	0.02765	0.5057	outcome	TRUE	reported	textfile	0.0140679	2.249e-05	exposure	TRUE	reported	NBe91A	textfile	855309	2	1	TRUE	NA	2.10044e-05	17.9656	20.4087
	rs9318180	A	G	A	G	0.0647008	0.003468	0.2764	0.3418	FALSE	FALSE	FALSE	Vlt845	0.02864	0.9036	outcome	TRUE	reported	textfile	0.0156139	3.416e-05	exposure	TRUE	reported	NBe91A	textfile	855309	2	1	TRUE	NA	2.00754e-05	17.171	20.4087
	rs935276	T	C	T	C	-0.0584525	-0.0006487	0.4105	0.5447	FALSE	FALSE	FALSE	Vlt845	0.02706	0.9809	outcome	TRUE	reported	textfile	0.0141791	3.749e-05	exposure	TRUE	reported	NBe91A	textfile	855309	2	1	TRUE	NA	1.98691e-05	16.9945	20.4087
CD127 on CD28+ CD45RA- CD8bri T cells on sepsis	rs114103379	G	A	G	A	0.2367	-0.0259226	0.0764	0.0302868	FALSE	FALSE	FALSE	Xr7pJX	0.104317	0.803748	outcome	TRUE	reported	textfile	4.45205e-06	2920	0.05148	exposure	TRUE	reported	TD0U2q	textfile	2	1	TRUE	NA	0.00718793	21.1262	22.3593
	rs116423144	A	G	A	G	0.8507	0.0258953	0.0077	0.0181697	FALSE	FALSE	FALSE	Xr7pJX	0.134946	0.847826	outcome	TRUE	reported	textfile	1.37401e-08	2920	0.1494	exposure	TRUE	reported	TD0U2q	textfile	2	1	TRUE	NA	0.0109818	32.4007	22.3593
	rs117293308	A	G	A	G	0.3943	-0.146069	0.025	0.029266	FALSE	FALSE	FALSE	Xr7pJX	0.106388	0.169756	outcome	TRUE	reported	textfile	4.469e-06	2920	0.08577	exposure	TRUE	reported	TD0U2q	textfile	2	1	TRUE	NA	0.00718568	21.1196	22.3593
	rs117562886	T	C	T	C	1.965	0.105529	0.001	0.0178682	FALSE	FALSE	FALSE	Xr7pJX	0.137459	0.442659	outcome	TRUE	reported	textfile	9.3901e-06	2920	0.4426	exposure	TRUE	reported	TD0U2q	textfile	2	1	TRUE	NA	0.00670498	19.6972	22.3593
	rs12597545	T	C	T	C	-0.1319	-0.0680452	0.3289	0.401433	FALSE	FALSE	FALSE	Xr7pJX	0.0367521	0.064103	outcome	TRUE	reported	textfile	5.93294e-06	2920	0.02906	exposure	TRUE	reported	TD0U2q	textfile	2	1	TRUE	NA	0.00700587	20.5874	22.3593
	rs147561645	A	G	A	G	0.2741	-0.169215	0.0515	0.0192365	FALSE	FALSE	FALSE	Xr7pJX	0.131102	0.196804	outcome	TRUE	reported	textfile	7.96691e-06	2920	0.06126	exposure	TRUE	reported	TD0U2q	textfile	2	1	TRUE	NA	0.00680948	20.0063	22.3593
	rs17605660	G	A	G	A	-0.2002	-0.0677279	0.1122	0.156131	FALSE	FALSE	FALSE	Xr7pJX	0.0493272	0.169742	outcome	TRUE	reported	textfile	4.29705e-06	2920	0.04348	exposure	TRUE	reported	TD0U2q	textfile	2	1	TRUE	NA	0.00720816	21.1861	22.3593
	rs17822001	C	T	C	T	-0.3525	-0.0231281	0.0389	0.0201984	FALSE	FALSE	FALSE	Xr7pJX	0.127282	0.855812	outcome	TRUE	reported	textfile	9.12599e-07	2920	0.07165	exposure	TRUE	reported	TD0U2q	textfile	2	1	TRUE	NA	0.00822087	24.1874	22.3593
	rs2319326	T	C	T	C	-0.1985	0.0124856	0.1062	0.133223	FALSE	FALSE	FALSE	Xr7pJX	0.0532931	0.814766	outcome	TRUE	reported	textfile	8.007e-06	2920	0.04439	exposure	TRUE	reported	TD0U2q	textfile	2	1	TRUE	NA	0.00680149	19.9827	22.3593
	rs4968420	T	C	T	C	-0.1362	-0.019139	0.2928	0.299841	FALSE	FALSE	FALSE	Xr7pJX	0.0390632	0.62417	outcome	TRUE	reported	textfile	6.48993e-06	2920	0.03014	exposure	TRUE	reported	TD0U2q	textfile	2	1	TRUE	NA	0.00694478	20.4066	22.3593
	rs541367304	A	G	A	G	-1.598	-0.243737	0.0029	0.0140962	FALSE	FALSE	FALSE	Xr7pJX	0.153502	0.112321	outcome	TRUE	reported	textfile	9.53103e-08	2920	0.2987	exposure	TRUE	reported	TD0U2q	textfile	2	1	TRUE	NA	0.00970653	28.6013	22.3593
	rs56062431	C	G	C	G	0.3239	0.0304597	0.0342	0.0454823	FALSE	TRUE	FALSE	Xr7pJX	0.0859022	0.7229	outcome	TRUE	reported	textfile	9.63297e-06	2920	0.07306	exposure	TRUE	reported	TD0U2q	textfile	2	1	TRUE	NA	0.006686	19.6411	22.3593
	rs7275441	C	G	C	G	0.3548	0.0624867	0.963	0.976906	FALSE	TRUE	FALSE	Xr7pJX	0.120062	0.602747	outcome	TRUE	reported	textfile	6.13705e-07	2920	0.07099	exposure	TRUE	reported	TD0U2q	textfile	2	1	TRUE	NA	0.00848185	24.9618	22.3593
	rs75934614	G	A	G	A	0.5594	0.127646	0.0125	0.0257436	FALSE	FALSE	FALSE	Xr7pJX	0.113948	0.262625	outcome	TRUE	reported	textfile	5.767e-06	2920	0.1231	exposure	TRUE	reported	TD0U2q	textfile	2	1	TRUE	NA	0.0070224	20.6363	22.3593
	rs77111030	A	T	A	T	0.4778	0.0150682	0.0166	0.0641472	FALSE	TRUE	FALSE	Xr7pJX	0.0729672	0.836396	outcome	TRUE	reported	textfile	6.05299e-06	2920	0.1054	exposure	TRUE	reported	TD0U2q	textfile	2	1	TRUE	NA	0.00698848	20.5359	22.3593
	rs77266206	T	A	T	A	1.14	0.00545674	0.0036	0.0122648	FALSE	TRUE	FALSE	Xr7pJX	0.162302	0.973179	outcome	TRUE	reported	textfile	9.47807e-07	2920	0.232	exposure	TRUE	reported	TD0U2q	textfile	2	1	TRUE	NA	0.00820114	24.1288	22.3593
	rs8009540	A	G	A	G	-0.2638	-0.11818	0.0567	0.0634088	FALSE	FALSE	FALSE	Xr7pJX	0.0731705	0.106281	outcome	TRUE	reported	textfile	4.98999e-06	2920	0.05768	exposure	TRUE	reported	TD0U2q	textfile	2	1	TRUE	NA	0.0071124	20.9027	22.3593
