# Supplementary material for: Unraveling the immunological landscape in acute pancreatitis progression to sepsis: insights from a Mendelian randomization study on immune cell traits
Source: Front Immunol. 2024 Mar 27;15:1374787. doi: 10.3389/fimmu.2024.1374787 (PMC11004341; doi:10.3389/fimmu.2024.1374787)
Supplement: Supplementary file 5 [file Table_3.xlsx]

## Sheet: Sheet1
Supplementary Table S3 Heterogeneity among SNPs
Exposure	id.exposure	id.outcome	method	Q	Q_df	Q_pval
AP on sepsis	5hKNnw	LTq8L6	MR Egger	84.6412	93	0.720053
		LTq8L6	Inverse variance weighted	84.6425	94	0.744559
AP on CD86+ myeloid DC AC	NBe91A	QgK7P1	MR Egger	81.8581	92	0.766515
	NBe91A	QgK7P1	Inverse variance weighted	82.6468	93	0.770324
AP on CD86+ myeloid DC %DC	NBe91A	RbLasd	MR Egger	89.1763	92	0.563966
	NBe91A	RbLasd	Inverse variance weighted	89.8863	93	0.572154
AP on CD62L- CD86+ myeloid DC AC	NBe91A	Uoa76S	MR Egger	76.9093	92	0.870767
	NBe91A	Uoa76S	Inverse variance weighted	79.6253	93	0.837088
AP on CD62L- CD86+ myeloid DC %DC	NBe91A	3xY4qJ	MR Egger	85.3194	89	0.590799
	NBe91A	3xY4qJ	Inverse variance weighted	87.9856	90	0.540411
AP on CD39+ resting Treg AC	NBe91A	g0Io9h	MR Egger	78.8148	92	0.834721
	NBe91A	g0Io9h	Inverse variance weighted	80.3569	93	0.82206
AP on CD39+ resting Treg %resting Treg	NBe91A	FGhfbu	MR Egger	81.6646	92	0.771213
	NBe91A	FGhfbu	Inverse variance weighted	82.1529	93	0.782057
AP on CD39+ resting Treg % CD4 Treg	NBe91A	tYkLbb	MR Egger	84.9227	92	0.686609
	NBe91A	tYkLbb	Inverse variance weighted	85.8511	93	0.687587
AP on Activated Treg %CD4 Treg	NBe91A	ltg72X	MR Egger	76.0884	92	0.884637
	NBe91A	ltg72X	Inverse variance weighted	76.2672	93	0.896102
AP on HSC AC	NBe91A	E6R1uC	MR Egger	76.8027	92	0.872626
	NBe91A	E6R1uC	Inverse variance weighted	77.4063	93	0.87794
AP on Im MDSC AC	NBe91A	oMsfVY	MR Egger	82.432	92	0.752318
	NBe91A	oMsfVY	Inverse variance weighted	87.174	93	0.650724
AP on CD33br HLA DR+ CD14dim AC	NBe91A	pI8MST	MR Egger	84.6074	92	0.695256
	NBe91A	pI8MST	Inverse variance weighted	84.7529	93	0.717114
AP on CD33- HLA DR- AC	NBe91A	KvMhnX	MR Egger	88.3507	92	0.588362
	NBe91A	KvMhnX	Inverse variance weighted	90.7943	93	0.545388
AP on CD33dim HLA DR+ CD11b- AC	NBe91A	aulhVU	MR Egger	95.7846	92	0.372866
	NBe91A	aulhVU	Inverse variance weighted	98.7884	93	0.321115
AP on Leukocyte AC	NBe91A	6TFQ3F	MR Egger	30.6128	29	0.383901
	NBe91A	6TFQ3F	Inverse variance weighted	33.5275	30	0.300114
AP on CD4+ CD8dim AC	NBe91A	mn3YlV	MR Egger	74.1358	92	0.913617
	NBe91A	mn3YlV	Inverse variance weighted	74.1644	93	0.924697
AP on HLA DR+ T cell AC	NBe91A	Qen86N	MR Egger	92.0011	92	0.48036
	NBe91A	Qen86N	Inverse variance weighted	92.7534	93	0.487705
AP on HLA DR+ CD4+ AC	NBe91A	KGTJKL	MR Egger	94.4321	92	0.410288
	NBe91A	KGTJKL	Inverse variance weighted	95.0814	93	0.42062
AP on HLA DR+ CD8br AC	NBe91A	o6wcSn	MR Egger	91.9822	92	0.480912
	NBe91A	o6wcSn	Inverse variance weighted	92.7815	93	0.486884
AP on HLA DR+ CD8br %T cell	NBe91A	3gIzki	MR Egger	95.9147	92	0.36934
	NBe91A	3gIzki	Inverse variance weighted	96.4166	93	0.38351
AP on HLA DR+ NK AC	NBe91A	IFekWA	MR Egger	85.3541	92	0.674649
	NBe91A	IFekWA	Inverse variance weighted	85.3621	93	0.700868
AP on CD28+ CD45RA+ CD8dim %T cell	NBe91A	65daQm	MR Egger	77.5339	92	0.859543
	NBe91A	65daQm	Inverse variance weighted	78.1855	93	0.864416
AP on CD28+ CD45RA+ CD8dim %CD8dim	NBe91A	8ilnuo	MR Egger	88.7345	92	0.57704
	NBe91A	8ilnuo	Inverse variance weighted	88.9647	93	0.599167
AP on CD28+ CD45RA+ CD8dim AC	NBe91A	PqLrIK	MR Egger	78.7334	92	0.836371
	NBe91A	PqLrIK	Inverse variance weighted	80.8398	93	0.811732
AP on CD19 on CD20-	NBe91A	Ke6kgD	MR Egger	79.5966	92	0.818405
	NBe91A	Ke6kgD	Inverse variance weighted	79.7466	93	0.834649
AP on CD19 on CD24+ CD27+	NBe91A	C29sOO	MR Egger	86.7725	92	0.634395
	NBe91A	C29sOO	Inverse variance weighted	86.8406	93	0.660133
AP on CD19 on IgD+ CD24+	NBe91A	OJAY2A	MR Egger	88.7359	92	0.576997
	NBe91A	OJAY2A	Inverse variance weighted	89.4335	93	0.585453
AP on CD19 on memory B cell	NBe91A	xYl1f9	MR Egger	85.668	92	0.665858
	NBe91A	xYl1f9	Inverse variance weighted	85.6976	93	0.691778
AP on CD19 on unsw mem	NBe91A	OsjUpl	MR Egger	84.4635	92	0.699172
	NBe91A	OsjUpl	Inverse variance weighted	84.6162	93	0.72071
AP on CD24 on IgD+ CD24+	NBe91A	WZ59AX	MR Egger	94.7759	92	0.400647
	NBe91A	WZ59AX	Inverse variance weighted	95.0385	93	0.421831
AP on CD19 on IgD+ CD24-	NBe91A	bZa5EW	MR Egger	81.9896	92	0.763298
	NBe91A	bZa5EW	Inverse variance weighted	82.0247	93	0.785053
AP on IgD on IgD+ CD38-	NBe91A	BBZ0yW	MR Egger	99.6227	92	0.275593
	NBe91A	BBZ0yW	Inverse variance weighted	99.8902	93	0.293956
AP on IgD on transitional	NBe91A	nlvpFy	MR Egger	93.614	92	0.433528
	NBe91A	nlvpFy	Inverse variance weighted	93.9471	93	0.453003
AP on CD3 on TD CD8br	NBe91A	U658OO	MR Egger	79.8962	92	0.811924
	NBe91A	U658OO	Inverse variance weighted	80.1836	93	0.825689
AP on CD3 on HLA DR+ CD4+	NBe91A	bxTCzK	MR Egger	76.3581	92	0.880191
	NBe91A	bxTCzK	Inverse variance weighted	77.4979	93	0.876396
AP on CD28 on CD45RA+ CD4+	NBe91A	BSbN2Y	MR Egger	89.2945	85	0.353856
	NBe91A	BSbN2Y	Inverse variance weighted	89.9118	86	0.365222
AP on CD28 on CD45RA- CD4 not Treg	NBe91A	EnP2wM	MR Egger	93.6778	92	0.431703
	NBe91A	EnP2wM	Inverse variance weighted	94.2644	93	0.443877
AP on CD127 on T cell	NBe91A	EZCwGk	MR Egger	92.811	92	0.4567
	NBe91A	EZCwGk	Inverse variance weighted	93.2249	93	0.473937
AP on CD127 on CD8br	NBe91A	1Jli9U	MR Egger	83.8905	92	0.714584
	NBe91A	1Jli9U	Inverse variance weighted	84.465	93	0.724668
AP on CD127 on CD28+ CD45RA- CD8br	NBe91A	Vlt845	MR Egger	87.3404	92	0.617951
	NBe91A	Vlt845	Inverse variance weighted	88.5988	93	0.609817
AP on CD127 on CD28+ CD45RA+ CD8br	NBe91A	czu3yq	MR Egger	83.8686	90	0.66196
	NBe91A	czu3yq	Inverse variance weighted	84.111	91	0.682384
AP on CD127 on CD28- CD8br	NBe91A	mK3ZwA	MR Egger	86.4454	92	0.643792
	NBe91A	mK3ZwA	Inverse variance weighted	91.0547	93	0.537704
AP on CD127 on CD4+	NBe91A	JR4o51	MR Egger	24.8375	24	0.414636
	NBe91A	JR4o51	Inverse variance weighted	24.8376	25	0.471506
AP on FSC-A on NK	NBe91A	LMm24J	MR Egger	94.1551	92	0.418111
	NBe91A	LMm24J	Inverse variance weighted	94.201	93	0.445697
AP on CCR2 on CD14+ CD16- monocyte	NBe91A	quGkGi	MR Egger	96.7649	92	0.346661
	NBe91A	quGkGi	Inverse variance weighted	97.4733	93	0.355097
AP on CCR2 on monocyte	NBe91A	PN27Td	MR Egger	96.9541	92	0.341702
	NBe91A	PN27Td	Inverse variance weighted	98.0505	93	0.339982
AP on CD39 on CD39+ secreting Treg	NBe91A	2lLJNC	MR Egger	92.5155	92	0.465304
	NBe91A	2lLJNC	Inverse variance weighted	93.5795	93	0.463632
AP on CD45 on CD33dim HLA DR-	NBe91A	A3lvuU	MR Egger	89.3999	92	0.55734
	NBe91A	A3lvuU	Inverse variance weighted	89.7301	93	0.576748
AP on CD11c on myeloid DC	NBe91A	Jis0Fw	MR Egger	71.9308	92	0.939807
	NBe91A	Jis0Fw	Inverse variance weighted	72.5011	93	0.942996
AP on CD11c on CD62L+ myeloid DC	NBe91A	MDVxl6	MR Egger	66.5733	92	0.978892
	NBe91A	MDVxl6	Inverse variance weighted	67.0692	93	0.980479
AP on HLA DR on B cell	NBe91A	IHAG41	MR Egger	88.3817	92	0.58745
	NBe91A	IHAG41	Inverse variance weighted	89.0002	93	0.598128
IgD+ CD38dim %B cell on AP	Vv3qv7	JZsSpU	MR Egger	9.90359	12	0.624418
	Vv3qv8	JZsSpU	Inverse variance weighted	11.9567	13	0.531201
Activated Treg AC on AP	iryeWe	EGSaFW	MR Egger	9.91714	13	0.700696
	iryeWe	EGSaFW	Inverse variance weighted	9.93275	14	0.767084
Mo MDSC AC on AP	nPUX1q	dB1Ipd	MR Egger	12.3765	14	0.576097
	nPUX1q	dB1Ipd	Inverse variance weighted	16.0433	15	0.379178
Basophil %CD33dim HLA DR- CD66b- on AP	EAUKDJ	GaakUn	MR Egger	17.3707	17	0.429538
	EAUKDJ	GaakUn	Inverse variance weighted	17.8725	18	0.464079
CM CD8br %CD8br on AP	GRcXRU	aOQbaP	MR Egger	27.1514	26	0.401428
	GRcXRU	aOQbaP	Inverse variance weighted	28.1804	27	0.401717
EM DN (CD4-CD8-) %T cell on AP	KDV4UT	iNFtIP	MR Egger	18.6868	19	0.477086
	KDV4UT	iNFtIP	Inverse variance weighted	22.6087	20	0.308412
TCRgd %T cell on AP	vTPQoh	neD6Rl	MR Egger	14.3626	16	0.571723
	vTPQoh	neD6Rl	Inverse variance weighted	14.6478	17	0.620831
DN (CD4-CD8-) NKT %T cell on AP	xOdosC	Z39plp	MR Egger	27.1666	28	0.509188
	xOdosC	Z39plp	Inverse variance weighted	28.2418	29	0.505015
CD3- lymphocyte %leukocyte on AP	or6MaR	40HfVz	MR Egger	12.1131	17	0.793241
	or6MaR	40HfVz	Inverse variance weighted	12.1417	18	0.839837
HLA DR+ NK AC on AP	wBa5Zu	kzqedo	MR Egger	19.1586	13	0.118267
	wBa5Zu	kzqedo	Inverse variance weighted	19.3308	14	0.152689
CD28- CD8dim AC on AP	41lHGz	gb3jng	MR Egger	22.8808	25	0.584524
	41lHGz	gb3jng	Inverse variance weighted	24.9019	26	0.524532
CD28+ CD45RA- CD8dim %CD8dim on AP	lB9fBp	VgPbS8	MR Egger	14.7283	23	0.904106
	lB9fBp	VgPbS8	Inverse variance weighted	14.9076	24	0.923433
CD19 on IgD+ CD24+ on AP	oQT1at	Wp4Mxa	MR Egger	31.7226	27	0.242513
	oQT1at	Wp4Mxa	Inverse variance weighted	31.7867	28	0.283277
CD19 on memory B cell on AP	AM34Ir	KFsFj0	MR Egger	24.0242	19	0.195226
	AM34Ir	KFsFj0	Inverse variance weighted	29.8641	20	0.0720866
CD38 on IgD+ on AP	s4faPN	SCBYxf	MR Egger	11.6333	12	0.47556
	s4faPN	SCBYxf	Inverse variance weighted	14.1003	13	0.366821
IgD on transitional on AP	peeHif	K0tjvo	MR Egger	40.2736	29	0.0795617
	peeHif	K0tjvo	Inverse variance weighted	40.3606	30	0.0980662
CD3 on T cell on AP	FTlFhC	eYifgc	MR Egger	18.319	27	0.893467
	FTlFhC	eYifgc	Inverse variance weighted	18.8798	28	0.901802
CD28 on activated & secreting Treg on AP	FmMTdB	A8gYtr	MR Egger	14.4716	20	0.805804
	FmMTdB	A8gYtr	Inverse variance weighted	15.0196	21	0.821968
CD28 on resting Treg on AP	6dIlku	n9zuHC	MR Egger	4.81678	4	0.306619
	6dIlku	n9zuHC	Inverse variance weighted	4.88121	5	0.430549
CD28 on activated Treg on AP	eJJpAH	2TBZIz	MR Egger	14.7277	15	0.471201
	eJJpAH	2TBZIz	Inverse variance weighted	14.7437	16	0.543485
CD33 on CD66b++ myeloid cell on AP	KqwoaB	F4Pu9D	MR Egger	22.2741	15	0.100816
	KqwoaB	F4Pu9D	Inverse variance weighted	22.5639	16	0.125898
CD33 on CD33dim HLA DR- on AP	D12zoe	KCzHNq	MR Egger	13.0809	17	0.730755
	D12zoe	KCzHNq	Inverse variance weighted	15.6776	18	0.615039
HLA DR on CD14- CD16+ monocyte on AP	pgVp5G	xLYzZ1	MR Egger	23.2071	17	0.142631
	pgVp5G	xLYzZ1	Inverse variance weighted	25.51	18	0.111502
HLA DR on monocyte on AP	d4o2qt	ACkel9	MR Egger	5.84276	12	0.9238
	d4o2qt	ACkel9	Inverse variance weighted	5.99026	13	0.946507
SSC-A on CD14+ monocyte on AP	puLPKv	4eZn8l	MR Egger	20.9986	19	0.336879
	puLPKv	4eZn8l	Inverse variance weighted	22.1174	20	0.334177
IgD- CD24- %B cell on sepsis	PdBCDm	Ymg6dE	MR Egger	13.741	16	0.618001
	PdBCDm	Ymg6dE	Inverse variance weighted	14.327	17	0.643834
IgD- CD24- AC on sepsis	hotEcN	Z3G9tB	MR Egger	15.7096	16	0.473404
	hotEcN	Z3G9tB	Inverse variance weighted	16.2089	17	0.509074
CD62L- plasmacytoid DC %DC on sepsis	UI4WQw	7OkfcK	MR Egger	18.2227	17	0.374922
	UI4WQw	7OkfcK	Inverse variance weighted	18.3591	18	0.432245
Plasmacytoid DC %DC on sepsis	cFrCT5	Pjo4MH	MR Egger	20.6341	20	0.418943
	cFrCT5	Pjo4MH	Inverse variance weighted	20.8396	21	0.468777
Im MDSC AC on sepsis	3ZwaVP	potBo5	MR Egger	15.6106	21	0.791115
	3ZwaVP	potBo5	Inverse variance weighted	15.6152	22	0.834515
CD66b++ myeloid cell AC on sepsis	NaMME0	32fuQ9	MR Egger	18.366	14	0.190615
	NaMME0	32fuQ9	Inverse variance weighted	19.4605	15	0.193618
Basophil %CD33dim HLA DR- CD66b- on sepsis	f7euHb	qDnInX	MR Egger	12.4737	16	0.710778
	f7euHb	qDnInX	Inverse variance weighted	16.9382	17	0.458561
TD CD4+ %T cell on sepsis	t64zno	yFoltS	MR Egger	25.4686	24	0.380667
	t64zno	yFoltS	Inverse variance weighted	26.9449	25	0.358643
CM CD8br %T cell on sepsis	SD9BOy	7AB8oh	MR Egger	19.4614	20	0.492045
	SD9BOy	7AB8oh	Inverse variance weighted	20.529	21	0.48801
Naive DN (CD4-CD8-) AC on sepsis	Ejd91v	HN2dh7	MR Egger	16.9519	16	0.388715
	Ejd91v	HN2dh7	Inverse variance weighted	17.0279	17	0.452476
CD14- CD16+ monocyte AC on sepsis	Idd46M	puD5eI	MR Egger	15.5967	15	0.409348
	Idd46M	puD5eI	Inverse variance weighted	16.0366	16	0.450408
CD14+ CD16+ monocyte %monocyte on sepsis	1YbzKj	yr6uAe	MR Egger	9.53827	20	0.975793
	1YbzKj	yr6uAe	Inverse variance weighted	10.6493	21	0.969188
T/B on sepsis	3CAsnj	3jqpcu	MR Egger	27.3947	27	0.44266
	3CAsnj	3jqpcu	Inverse variance weighted	29.7282	28	0.376325
CD8br %leukocyte on sepsis	Tc715S	pi0Q9i	MR Egger	9.66882	16	0.883341
	Tc715S	pi0Q9i	Inverse variance weighted	10.0908	17	0.899758
CD8br and CD8dim %leukocyte on sepsis	T9qrEV	riyKGR	MR Egger	4.34523	12	0.976371
	T9qrEV	riyKGR	Inverse variance weighted	4.81855	13	0.978973
HLA DR+ CD8br %T cell on sepsis	krV2og	SJAMzs	MR Egger	32.5643	30	0.341757
	krV2og	SJAMzs	Inverse variance weighted	32.5848	31	0.388826
Granulocyte %leukocyte on sepsis	8JBbOl	0LRi2s	MR Egger	15.8289	22	0.824288
	8JBbOl	0LRi2s	Inverse variance weighted	15.8339	23	0.862287
BAFF-R on IgD+ CD38- naive on sepsis	fv4BVR	qUZqJj	MR Egger	26.2859	26	0.447479
	fv4BVR	qUZqJj	Inverse variance weighted	27.8761	27	0.417384
CD19 on IgD- CD38dim on sepsis	XedVBa	FJEfaH	MR Egger	21.1809	22	0.509581
	XedVBa	FJEfaH	Inverse variance weighted	23.6387	23	0.424033
CD19 on PB/PC on sepsis	rkR9ko	r5HwyW	MR Egger	21.7674	21	0.413016
	rkR9ko	r5HwyW	Inverse variance weighted	25.7592	22	0.262164
CD19 on sw mem on sepsis	zM9qhM	ecDfPM	MR Egger	18.9259	24	0.755932
	zM9qhM	ecDfPM	Inverse variance weighted	19.3716	25	0.778963
CD25 on IgD+ CD24- on sepsis	Ou7nsh	YftqXC	MR Egger	19.9346	22	0.587131
	Ou7nsh	YftqXC	Inverse variance weighted	20.6701	23	0.601225
CD38 on naive-mature B cell on sepsis	80gnis	aFBYNM	MR Egger	20.4997	23	0.611613
	80gnis	aFBYNM	Inverse variance weighted	20.5032	24	0.66783
CD62L on CD62L+ plasmacytoid DC on sepsis	S9NbeY	jFcXf5	MR Egger	8.50024	13	0.809554
	S9NbeY	jFcXf5	Inverse variance weighted	12.8035	14	0.542054
CD3 on HLA DR+ T cell on sepsis	R4xXZ8	L7WjNW	MR Egger	16.0501	24	0.886259
	R4xXZ8	L7WjNW	Inverse variance weighted	16.9821	25	0.882443
CD3 on CD39+ activated Treg on sepsis	ANiE3M	oKb5pK	MR Egger	21.1462	23	0.572157
	ANiE3M	oKb5pK	Inverse variance weighted	26.0158	24	0.352363
HVEM on CD8br on sepsis	2WqAXI	2zNEqG	MR Egger	24.3756	14	0.0412554
	2WqAXI	2zNEqG	Inverse variance weighted	24.3818	15	0.0588868
CD28 on activated Treg on sepsis	E50CbG	cqnfu9	MR Egger	9.22194	16	0.903993
	E50CbG	cqnfu9	Inverse variance weighted	9.24223	17	0.932355
CD127 on CD28+ CD45RA- CD8br on sepsis	TD0U2q	Xr7pJX	MR Egger	11.45	15	0.720089
	TD0U2q	Xr7pJX	Inverse variance weighted	12.5251	16	0.707111
FSC-A on NKT on sepsis	AiTHeX	yhPlmq	MR Egger	12.4525	19	0.865384
	AiTHeX	yhPlmq	Inverse variance weighted	14.687	20	0.794026
CD16 on CD14+ CD16+ monocyte on sepsis	cJrsxB	jHIGXa	MR Egger	20.1215	20	0.450353
	cJrsxB	jHIGXa	Inverse variance weighted	20.1218	21	0.513555
CCR2 on CD62L+ myeloid DC on sepsis	3EoX6n	wZX5Tg	MR Egger	9.84231	12	0.629793
	3EoX6n	wZX5Tg	Inverse variance weighted	13.9511	13	0.377299
CD4 on EM CD4+ on sepsis	trr1fS	PtRKFS	MR Egger	19.6996	20	0.476855
	trr1fS	PtRKFS	Inverse variance weighted	19.8538	21	0.530538
CD45 on CD66b++ myelod cell on sepsis	skHbBf	nfbpc6	MR Egger	12.6328	14	0.555619
	skHbBf	nfbpc6	Inverse variance weighted	12.789	15	0.618594
SSC-A on B cell on sepsis	Yd7tPH	dOTWTJ	MR Egger	16.8762	9	0.0506899
	Yd7tPH	dOTWTJ	Inverse variance weighted	17.3714	10	0.0665399
CD45RA on naive CD8br on sepsis	LudbRE	5nskeo	MR Egger	11.9061	20	0.919272
	LudbRE	5nskeo	Inverse variance weighted	11.9285	21	0.941529
sepsis on PB/PC AC	imYPkG	C2J7jo	MR Egger	54.4641	72	0.938647
	imYPkG	C2J7jo	Inverse variance weighted	54.5531	73	0.947587
sepsis on PB/PC %lymphocyte	imYPkG	FjSLGd	MR Egger	46.8634	72	0.990543
	imYPkG	FjSLGd	Inverse variance weighted	47.0829	73	0.992071
sepsis on CD4 Treg %CD4	imYPkG	D0IyRt	MR Egger	57.3539	72	0.895829
	imYPkG	D0IyRt	Inverse variance weighted	60.5312	73	0.851131
sepsis on Naive CD4+ %CD4+	imYPkG	uNPggP	MR Egger	70.0229	72	0.544023
	imYPkG	uNPggP	Inverse variance weighted	70.1682	73	0.572239
sepsis on EM CD4+ %CD4+	imYPkG	Jta1lq	MR Egger	58.8579	72	0.867246
	imYPkG	Jta1lq	Inverse variance weighted	59.1044	73	0.880242
sepsis on EM CD4+ %T cell	imYPkG	kH2HPr	MR Egger	62.9496	72	0.767961
	imYPkG	kH2HPr	Inverse variance weighted	63.3756	73	0.781907
sepsis on TD CD4+ %CD4+	imYPkG	XRhcZA	MR Egger	58.0385	72	0.883364
	imYPkG	XRhcZA	Inverse variance weighted	58.7004	73	0.887778
sepsis on TD CD4+ %T cell	imYPkG	MEZu66	MR Egger	56.497	72	0.910156
	imYPkG	MEZu66	Inverse variance weighted	57.3351	73	0.910942
sepsis on B cell % CD3- lymphocyte	imYPkG	XfdGZL	MR Egger	75.8176	72	0.356425
	imYPkG	XfdGZL	Inverse variance weighted	76.888	73	0.355245
sepsis on NK %CD3- lymphocyte	imYPkG	0PE9tM	MR Egger	81.3553	72	0.210928
	imYPkG	0PE9tM	Inverse variance weighted	82.2824	73	0.214028
sepsis on CD28+ DN (CD4-CD8-) %T cell	imYPkG	U8NmYg	MR Egger	59.7383	72	0.84848
	imYPkG	U8NmYg	Inverse variance weighted	61.0851	73	0.838793
sepsis on BAFF-R on CD20- CD38-	imYPkG	i4M0sx	MR Egger	76.4836	72	0.336712
	imYPkG	i4M0sx	Inverse variance weighted	76.5432	73	0.36557
sepsis on CD19 on CD20-	imYPkG	lIlHTb	MR Egger	70.5308	72	0.526942
	imYPkG	lIlHTb	Inverse variance weighted	70.5324	73	0.560092
sepsis on CD19 on CD20- CD38-	imYPkG	1CLE3y	MR Egger	60.9614	72	0.819976
	imYPkG	1CLE3y	Inverse variance weighted	61.1588	73	0.837107
sepsis on CD38 on CD20-	imYPkG	bBnVjd	MR Egger	54.6126	72	0.936819
	imYPkG	bBnVjd	Inverse variance weighted	54.6126	73	0.946943
sepsis on BAFF-R on CD20-	imYPkG	7hEkNi	MR Egger	57.8106	67	0.780838
	imYPkG	7hEkNi	Inverse variance weighted	57.817	68	0.805953
sepsis on CD33 on Mo MDSC	imYPkG	Zo4ZlE	MR Egger	59.0579	71	0.843222
	imYPkG	Zo4ZlE	Inverse variance weighted	59.0738	72	0.862782
sepsis on HLA DR on CD14- CD16+ monocyte	imYPkG	Q1xQUU	MR Egger	48.2184	72	0.986015
	imYPkG	Q1xQUU	Inverse variance weighted	48.2227	73	0.988881
sepsis on CD39 on CD39+ CD4+	imYPkG	10CoMT	MR Egger	72.4464	72	0.463074
	imYPkG	10CoMT	Inverse variance weighted	73.3909	73	0.465147
sepsis on HLA DR on CD33dim HLA DR+ CD11b+	imYPkG	8RKdFu	MR Egger	60.7686	71	0.801508
	imYPkG	8RKdFu	Inverse variance weighted	60.8358	72	0.82303
sepsis on HLA DR on CD33dim HLA DR+ CD11b-	imYPkG	RMOAVu	MR Egger	61.6592	71	0.777723
	imYPkG	RMOAVu	Inverse variance weighted	61.795	72	0.798986
