# Supplementary material for: Unraveling the immunological landscape in acute pancreatitis progression to sepsis: insights from a Mendelian randomization study on immune cell traits
Source: Front Immunol. 2024 Mar 27;15:1374787. doi: 10.3389/fimmu.2024.1374787 (PMC11004341; doi:10.3389/fimmu.2024.1374787)
Supplement: Supplementary file 6 [file Table_4.xlsx]

## Sheet: Sheet1
Supplementary Table S4 Pleiotropy among SNPs
Exposure	id.exposure	id.outcome	egger_intercept	se	pval
AP on sepsis	5hKNnw	LTq8L6	-0.000407446	0.0115554	0.971948
AP on CD86+ myeloid DC AC	NBe91A	QgK7P1	-0.00645665	0.00727055	0.376827
AP on CD86+ myeloid DC %DC	NBe91A	RbLasd	-0.00612508	0.00726939	0.401645
AP on CD62L- CD86+ myeloid DC AC	NBe91A	Uoa76S	-0.0119825	0.00727089	0.102761
AP on CD62L- CD86+ myeloid DC %DC	NBe91A	3xY4qJ	-0.0118919	0.00728285	0.106032
AP on CD39+ resting Treg AC	NBe91A	g0Io9h	0.00863662	0.00695491	0.217467
AP on CD39+ resting Treg %resting Treg	NBe91A	FGhfbu	0.0048225	0.0069012	0.486446
AP on CD39+ resting Treg % CD4 Treg	NBe91A	tYkLbb	0.00663996	0.00689141	0.337816
AP on Activated Treg %CD4 Treg	NBe91A	ltg72X	-0.00287979	0.00681016	0.673379
AP on HSC AC	NBe91A	E6R1uC	0.00689765	0.0088781	0.439194
AP on Im MDSC AC	NBe91A	oMsfVY	0.0202651	0.00930611	0.0319926
AP on CD33br HLA DR+ CD14dim AC	NBe91A	pI8MST	0.00349069	0.00915026	0.703723
AP on CD33- HLA DR- AC	NBe91A	KvMhnX	0.0144834	0.00926517	0.121436
AP on CD33dim HLA DR+ CD11b- AC	NBe91A	aulhVU	0.0151551	0.00892231	0.092781
AP on Leukocyte AC	NBe91A	6TFQ3F	0.0216933	0.0130552	0.107355
AP on CD4+ CD8dim AC	NBe91A	mn3YlV	0.00118054	0.00698295	0.86612
AP on HLA DR+ T cell AC	NBe91A	Qen86N	0.00584685	0.00674069	0.387982
AP on HLA DR+ CD4+ AC	NBe91A	KGTJKL	0.00540821	0.00679976	0.428456
AP on HLA DR+ CD8br AC	NBe91A	o6wcSn	0.00610947	0.0068338	0.373651
AP on HLA DR+ CD8br %T cell	NBe91A	3gIzki	0.00465758	0.00671248	0.489513
AP on HLA DR+ NK AC	NBe91A	IFekWA	-0.000613407	0.0068718	0.929066
AP on CD28+ CD45RA+ CD8dim %T cell	NBe91A	65daQm	0.00525213	0.00650645	0.421622
AP on CD28+ CD45RA+ CD8dim %CD8dim	NBe91A	8ilnuo	0.003308	0.00689508	0.632534
AP on CD28+ CD45RA+ CD8dim AC	NBe91A	PqLrIK	0.00897844	0.00618629	0.150085
AP on CD19 on CD20-	NBe91A	Ke6kgD	0.00262568	0.00677995	0.699449
AP on CD19 on CD24+ CD27+	NBe91A	C29sOO	0.00179035	0.00686498	0.794834
AP on CD19 on IgD+ CD24+	NBe91A	OJAY2A	0.00575427	0.00688968	0.405768
AP on CD19 on IgD+ CD24-	NBe91A	xYl1f9	-0.00117543	0.00682796	0.863698
AP on CD19 on memory B cell	NBe91A	OsjUpl	0.00268664	0.0068754	0.696877
AP on CD19 on unsw mem	NBe91A	WZ59AX	0.00351847	0.00696919	0.614864
AP on CD24 on IgD+ CD24+	NBe91A	bZa5EW	0.00128522	0.00685241	0.851636
AP on IgD on IgD+ CD38-	NBe91A	BBZ0yW	0.00360632	0.0072557	0.620352
AP on IgD on transitional	NBe91A	nlvpFy	0.00400225	0.00699494	0.568607
AP on CD3 on TD CD8br	NBe91A	U658OO	-0.00407862	0.00760836	0.593204
AP on CD3 on HLA DR+ CD4+	NBe91A	bxTCzK	0.00800393	0.00749695	0.288483
AP on CD28 on CD45RA+ CD4+	NBe91A	BSbN2Y	0.00650043	0.00848017	0.445476
AP on CD28 on CD45RA- CD4 not Treg	NBe91A	EnP2wM	0.00581388	0.00765943	0.449764
AP on CD127 on T cell	NBe91A	EZCwGk	-0.00482046	0.00752548	0.523406
AP on CD127 on CD8br	NBe91A	1Jli9U	-0.00546783	0.0072138	0.450407
AP on CD127 on CD28+ CD45RA- CD8br	NBe91A	Vlt845	-0.0085164	0.00759175	0.264868
AP on CD127 on CD28+ CD45RA+ CD8br	NBe91A	czu3yq	-0.00363406	0.007381	0.623669
AP on CD127 on CD28- CD8br	NBe91A	mK3ZwA	-0.0164575	0.00766556	0.0344281
AP on CD127 on CD4+	NBe91A	JR4o51	0.000161452	0.0155478	0.991801
AP on FSC-A on NK	NBe91A	LMm24J	0.00159238	0.00751681	0.832698
AP on CCR2 on CD14+ CD16- monocyte	NBe91A	quGkGi	0.00568684	0.00692972	0.41397
AP on CCR2 on monocyte	NBe91A	PN27Td	0.00715283	0.00701285	0.310422
AP on CD39 on CD39+ secreting Treg	NBe91A	2lLJNC	0.00798843	0.00776594	0.306341
AP on CD45 on CD33dim HLA DR-	NBe91A	A3lvuU	0.00595355	0.0103613	0.566968
AP on CD11c on myeloid DC	NBe91A	Jis0Fw	-0.00565529	0.00748892	0.452086
AP on CD11c on CD62L+ myeloid DC	NBe91A	MDVxl6	-0.00525825	0.00746672	0.483071
AP on HLA DR on B cell	NBe91A	IHAG41	0.00590046	0.00750239	0.433609
IgD+ CD38dim %B cell on AP	Vv3qv7	JZsSpU	0.0114966	0.00802359	0.177434
Activated Treg AC on AP	iryeWe	EGSaFW	0.00102418	0.00819762	0.902485
Mo MDSC AC on AP	nPUX1q	dB1Ipd	-0.0178533	0.00932334	0.0761631
Basophil %CD33dim HLA DR- CD66b- on AP	EAUKDJ	GaakUn	0.00619507	0.00883973	0.492897
CM CD8br %CD8br on AP	GRcXRU	aOQbaP	0.00961956	0.00969064	0.330022
EM DN (CD4-CD8-) %T cell on AP	KDV4UT	iNFtIP	-0.0171313	0.00865049	0.0623277
TCRgd %T cell on AP	vTPQoh	neD6Rl	0.00322134	0.00603119	0.600607
DN (CD4-CD8-) NKT %T cell on AP	xOdosC	Z39plp	-0.00922428	0.00889602	0.308655
CD3- lymphocyte %leukocyte on AP	or6MaR	40HfVz	0.001376	0.00813766	0.867721
HLA DR+ NK AC on AP	wBa5Zu	kzqedo	0.0038523	0.0112695	0.737937
CD28- CD8dim AC on AP	41lHGz	gb3jng	-0.00943581	0.00663715	0.167479
CD28+ CD45RA- CD8dim %CD8dim on AP	lB9fBp	VgPbS8	0.00227448	0.00537104	0.675885
CD19 on IgD+ CD24+ on AP	oQT1at	Wp4Mxa	-0.00142228	0.00609002	0.817102
CD19 on memory B cell on AP	AM34Ir	KFsFj0	-0.0213999	0.00995766	0.0447262
CD38 on IgD+ on AP	s4faPN	SCBYxf	-0.019299	0.0122873	0.142244
IgD on transitional on AP	peeHif	K0tjvo	0.0018626	0.00744081	0.804103
CD3 on T cell on AP	FTlFhC	eYifgc	-0.00424107	0.00566327	0.460409
CD28 on activated & secreting Treg on AP	FmMTdB	A8gYtr	-0.00493517	0.0066667	0.467737
CD28 on resting Treg on AP	6dIlku	n9zuHC	-0.00365039	0.0157807	0.828418
CD28 on activated Treg on AP	eJJpAH	2TBZIz	-0.000894304	0.00707885	0.901145
CD33 on CD66b++ myeloid cell on AP	KqwoaB	F4Pu9D	0.00520194	0.0117742	0.66493
CD33 on CD33dim HLA DR- on AP	D12zoe	KCzHNq	0.0130082	0.00807247	0.125497
HLA DR on CD14- CD16+ monocyte on AP	pgVp5G	xLYzZ1	-0.0130748	0.0100666	0.211344
HLA DR on monocyte on AP	d4o2qt	ACkel9	0.00396031	0.0103117	0.707652
SSC-A on CD14+ monocyte on AP	puLPKv	4eZn8l	-0.00786307	0.00781518	0.326997
IgD- CD24- %B cell on sepsis	PdBCDm	Ymg6dE	-0.0148251	0.0193663	0.455113
IgD- CD24- AC on sepsis	hotEcN	Z3G9tB	-0.0181225	0.0256469	0.489968
CD62L- plasmacytoid DC %DC on sepsis	UI4WQw	7OkfcK	-0.00698103	0.0195747	0.725753
Plasmacytoid DC %DC on sepsis	cFrCT5	Pjo4MH	0.00686591	0.0153848	0.660191
Im MDSC AC on sepsis	3ZwaVP	potBo5	-0.0012867	0.019071	0.946847
CD66b++ myeloid cell AC on sepsis	NaMME0	32fuQ9	-0.0225688	0.0247082	0.376487
Basophil %CD33dim HLA DR- CD66b- on sepsis	f7euHb	qDnInX	0.0472103	0.0223435	0.050672
TD CD4+ %T cell on sepsis	t64zno	yFoltS	0.01596	0.0135314	0.249766
CM CD8br %T cell on sepsis	SD9BOy	7AB8oh	-0.0225289	0.0218034	0.313808
Naive DN (CD4-CD8-) AC on sepsis	Ejd91v	HN2dh7	0.00700216	0.0261439	0.792251
CD14- CD16+ monocyte AC on sepsis	Idd46M	puD5eI	-0.0144453	0.0222086	0.525247
CD14+ CD16+ monocyte %monocyte on sepsis	1YbzKj	yr6uAe	0.0283161	0.0268635	0.304417
T/B on sepsis	3CAsnj	3jqpcu	0.0264637	0.0174502	0.141008
CD8br %leukocyte on sepsis	Tc715S	pi0Q9i	-0.0195689	0.0301238	0.525158
CD8br and CD8dim %leukocyte on sepsis	T9qrEV	riyKGR	-0.03089	0.0448995	0.504547
HLA DR+ CD8br %T cell on sepsis	krV2og	SJAMzs	0.00199722	0.0145448	0.891699
Granulocyte %leukocyte on sepsis	8JBbOl	0LRi2s	0.00123554	0.0174266	0.944118
BAFF-R on IgD+ CD38- naive on sepsis	fv4BVR	qUZqJj	-0.0229813	0.0183242	0.220946
CD19 on IgD- CD38dim on sepsis	XedVBa	FJEfaH	-0.0337927	0.0215551	0.131215
CD19 on PB/PC on sepsis	rkR9ko	r5HwyW	-0.0454147	0.0231424	0.0631017
CD19 on sw mem on sepsis	zM9qhM	ecDfPM	-0.0142459	0.0213375	0.510729
CD25 on IgD+ CD24- on sepsis	Ou7nsh	YftqXC	0.0147233	0.0171675	0.400344
CD38 on naive-mature B cell on sepsis	80gnis	aFBYNM	0.00101309	0.0170275	0.95307
CD62L on CD62L+ plasmacytoid DC on sepsis	S9NbeY	jFcXf5	0.0395338	0.0190577	0.0584602
CD3 on HLA DR+ T cell on sepsis	R4xXZ8	L7WjNW	0.0142664	0.014778	0.343982
CD3 on CD39+ activated Treg on sepsis	ANiE3M	oKb5pK	0.0423108	0.0191737	0.0375891
HVEM on CD8br on sepsis	2WqAXI	2zNEqG	-0.00208506	0.0350019	0.95334
CD28 on activated Treg on sepsis	E50CbG	cqnfu9	0.00254958	0.0179014	0.888524
CD127 on CD28+ CD45RA- CD8br on sepsis	TD0U2q	Xr7pJX	0.0245057	0.0236346	0.316228
FSC-A on NKT on sepsis	AiTHeX	yhPlmq	-0.039721	0.026572	0.151379
CD16 on CD14+ CD16+ monocyte on sepsis	cJrsxB	jHIGXa	0.000385257	0.0204865	0.985183
CCR2 on CD62L+ myeloid DC on sepsis	3EoX6n	wZX5Tg	-0.0543809	0.0268282	0.0654723
CD4 on EM CD4+ on sepsis	trr1fS	PtRKFS	0.00524028	0.0133457	0.698726
CD45 on CD66b++ myelod cell on sepsis	skHbBf	nfbpc6	0.0107415	0.0271808	0.69866
SSC-A on B cell on sepsis	Yd7tPH	dOTWTJ	-0.0304911	0.0593369	0.619725
CD45RA on naive CD8br on sepsis	LudbRE	5nskeo	-0.00349355	0.0233298	0.882465
sepsis on PB/PC AC	imYPkG	C2J7jo	-0.00263437	0.00882927	0.766282
sepsis on PB/PC %lymphocyte	imYPkG	FjSLGd	-0.00421267	0.00899185	0.640844
sepsis on CD4 Treg %CD4	imYPkG	D0IyRt	-0.0166712	0.00935274	0.0788837
sepsis on Naive CD4+ %CD4+	imYPkG	uNPggP	0.00324597	0.00851578	0.704199
sepsis on EM CD4+ %CD4+	imYPkG	Jta1lq	-0.00438538	0.00883246	0.62105
sepsis on EM CD4+ %T cell	imYPkG	kH2HPr	-0.0056408	0.00864206	0.516019
sepsis on TD CD4+ %CD4+	imYPkG	XRhcZA	-0.00743945	0.00914407	0.418567
sepsis on TD CD4+ %T cell	imYPkG	MEZu66	-0.00831522	0.00908273	0.362987
sepsis on B cell % CD3- lymphocyte	imYPkG	XfdGZL	0.00907118	0.00899749	0.31674
sepsis on NK %CD3- lymphocyte	imYPkG	0PE9tM	-0.00847579	0.00935731	0.368066
sepsis on CD28+ DN (CD4-CD8-) %T cell	imYPkG	U8NmYg	0.00971891	0.00837476	0.249679
sepsis on BAFF-R on CD20- CD38-	imYPkG	i4M0sx	-0.00220612	0.009314	0.813438
sepsis on CD19 on CD20-	imYPkG	lIlHTb	0.000353533	0.00896443	0.968651
sepsis on CD19 on CD20- CD38-	imYPkG	1CLE3y	0.00398318	0.00896485	0.658151
sepsis on CD38 on CD20-	imYPkG	bBnVjd	-3.2116e-05	0.00884685	0.997114
sepsis on BAFF-R on CD20-	imYPkG	7hEkNi	0.000716982	0.00902265	0.9369
sepsis on CD33 on Mo MDSC	imYPkG	Zo4ZlE	-0.00173162	0.0137551	0.900176
sepsis on HLA DR on CD14- CD16+ monocyte	imYPkG	Q1xQUU	-0.000591172	0.00912175	0.948506
sepsis on CD39 on CD39+ CD4+	imYPkG	10CoMT	0.00996302	0.0102837	0.335882
sepsis on HLA DR on CD33dim HLA DR+ CD11b+	imYPkG	8RKdFu	0.00346732	0.0133733	0.796176
sepsis on HLA DR on CD33dim HLA DR+ CD11b-	imYPkG	RMOAVu	-0.00487254	0.0132201	0.713544
